# Supplementary material for: Whole genome SNP-associated signatures of local adaptation in honeybees of the Iberian Peninsula
Source: Sci Rep. 2018 Jul 24;8:11145. doi: 10.1038/s41598-018-29469-5 (PMC6057950; doi:10.1038/s41598-018-29469-5)
Supplement: Supplementary file 2 — Supplementary Tables [file 41598_2018_29469_MOESM2_ESM.xlsx]

## Sheet: MS title and authors
Whole genome SNP-associated signatures of local adaptation in honeybees of the Iberian Peninsula
Dora Henriques1,2, Andreas Wallberg3, Julio Chávez-Galarza1,4, J. Spencer Johnston5, Matthew T. Webster3, M. Alice Pinto1
1Mountain Research Centre (CIMO), Polytechnic Institute of Bragança, Campus de Sta. Apolónia, 5300-253 Bragança, Portugal
2Centre of Molecular and Environmental Biology (CBMA), University of Minho, Campus de Gualtar, 4710-057 Braga, Portugal
3Department of Medical Biochemistry and Microbiology, Science for Life Laboratory, Uppsala University, SE -751 23 Uppsala, Sweden
4Instituto Nacional de Innovación Agraria (INIA), Av. La Molina 1981, La Molina, Lima, Peru
5Department of Entomology, Texas A&M University, College Station, TX 77843-2475, USA

## Sheet: Table_S1
Table S1- Distribution of the 1,289,449 SNPs across genomic regions.
Genomic region	#	%
Intronic	557.334	43.2
Intergenic (>2000 bp)	550.437	42.7
Intergenic (<2000 bp)	120.301	9.3
3'UTR	15.164	1.2
5'UTR	3.677	0.3
Exonic (non-syn.)	12.323	1
Exonic (syn.)	30.213	2.3

## Sheet: TableS2
Table S2- Genomic information and statistics for the significant models (FDR<0.05) obtained by Samβada. The uncorrelated variables were: longitude (long), latitude (lat), altitude (alt), precipitation in January (prec1), precipitation in May (prec5), precipitation in August (prec8), minimum temperature in January (tmin1), minimum temperature in June (tmin6), cloud cover in April (cld4), cloud cov…
Linkage group	SNP position	Allele	Env. variable	Waldscore	Gscore	Gene	Functional state
LG13	4535535	G	long	26.145	59.0179	GB40077	cds (non)
LG13	4535535	A	long	26.145	59.0179	GB40077	cds (non)
LG6	3203104	C	long	25.5767	52.8259	GB54460	intron (225)
LG6	3203104	T	long	25.5767	52.8259	GB54460	intron (225)
LG1	21793180	A	long	21.9395	51.8928	GB45499	cds (non)
LG1	21793180	G	long	21.9395	51.8928	GB45499	cds (non)
LG1	21793535	C	long	21.9395	51.8928	GB45499	cds (non)
LG1	21793535	T	long	21.9395	51.8928	GB45499	cds (non)
LG7	12454281	C	prec1	22.069	50.4865	GB48105	intron (85)
LG7	12454281	T	prec1	22.069	50.4865	GB48105	intron (85)
LG7	12454436	A	prec1	22.069	50.4865	GB48105	cds (syn)
LG7	12454436	G	prec1	22.069	50.4865	GB48105	cds (syn)
LG7	12454189	A	long	25.3186	48.6478	GB48105	intron (8)
LG7	12454189	G	long	25.3186	48.6478	GB48105	intron (8)
LG7	12454595	C	prec1	20.9938	48.1493	GB48105	three_prime_utr ()
LG7	12454595	T	prec1	20.9938	48.1493	GB48105	three_prime_utr ()
LG11	384031	C	prec8	19.7728	47.952	GB46620	intron (342)
LG11	384031	T	prec8	19.7728	47.952	GB46620	intron (342)
LG11	384039	A	prec8	19.7728	47.952	GB46620	intron (334)
LG11	384039	G	prec8	19.7728	47.952	GB46620	intron (334)
LG11	382811	A	prec5	25.4762	47.3555	GB46620	intron (34)
LG11	382811	T	prec5	25.4762	47.3555	GB46620	intron (34)
LG11	382814	C	prec5	25.4762	47.3555	GB46620	intron (37)
LG11	382814	T	prec5	25.4762	47.3555	GB46620	intron (37)
LG1	9724747	C	ins4	14.1667	47.1662	GB43005	intron (4054)
LG1	9724747	T	ins4	14.1667	47.1662	GB43005	intron (4054)
LG1	9724756	G	ins4	14.1667	47.1662	GB43005	intron (4045)
LG1	9724756	T	ins4	14.1667	47.1662	GB43005	intron (4045)
LG1	9725269	A	ins4	14.1667	47.1662	GB43005	intron (3532)
LG1	9725269	G	ins4	14.1667	47.1662	GB43005	intron (3532)
LG11	382811	A	lat	23.2496	46.9266	GB46620	intron (34)
LG11	382811	T	lat	23.2496	46.9266	GB46620	intron (34)
LG11	382814	C	lat	23.2496	46.9266	GB46620	intron (37)
LG11	382814	T	lat	23.2496	46.9266	GB46620	intron (37)
LG1	9724747	C	lat	24.1054	46.8727	GB43005	intron (4054)
LG1	9724747	T	lat	24.1054	46.8727	GB43005	intron (4054)
LG1	9724756	G	lat	24.1054	46.8727	GB43005	intron (4045)
LG1	9724756	T	lat	24.1054	46.8727	GB43005	intron (4045)
LG1	9725269	A	lat	24.1054	46.8727	GB43005	intron (3532)
LG1	9725269	G	lat	24.1054	46.8727	GB43005	intron (3532)
LG7	3187981	A	lat	20.5592	46.8422	GB53783	intron (2649)
LG7	3187981	G	lat	20.5592	46.8422	GB53783	intron (2649)
LG11	384031	C	prec5	24.7715	46.1046	GB46620	intron (342)
LG11	384031	T	prec5	24.7715	46.1046	GB46620	intron (342)
LG11	384039	A	prec5	24.7715	46.1046	GB46620	intron (334)
LG11	384039	G	prec5	24.7715	46.1046	GB46620	intron (334)
LG11	384031	C	lat	23.5193	45.6442	GB46620	intron (342)
LG11	384031	T	lat	23.5193	45.6442	GB46620	intron (342)
LG11	384039	A	lat	23.5193	45.6442	GB46620	intron (334)
LG11	384039	G	lat	23.5193	45.6442	GB46620	intron (334)
LG11	383939	C	prec8	19.2528	45.2337	GB46620	intron (434)
LG11	383939	T	prec8	19.2528	45.2337	GB46620	intron (434)
LG11	384028	A	prec8	19.2528	45.2337	GB46620	intron (345)
LG11	384028	G	prec8	19.2528	45.2337	GB46620	intron (345)
LG11	384113	C	prec8	19.2528	45.2337	GB46620	intron (260)
LG11	384113	T	prec8	19.2528	45.2337	GB46620	intron (260)
LG11	11439461	A	prec8	10.9245	45.0007	GB45016	intergenic (15900)
LG11	11439461	G	prec8	10.9245	45.0007	GB45016	intergenic (15900)
LG11	11439520	C	prec8	10.9245	45.0007	GB45016	intergenic (15841)
LG11	11439520	T	prec8	10.9245	45.0007	GB45016	intergenic (15841)
LG11	11439533	C	prec8	10.9245	45.0007	GB45016	intergenic (15828)
LG11	11439533	T	prec8	10.9245	45.0007	GB45016	intergenic (15828)
LG11	11439535	A	prec8	10.9245	45.0007	GB45016	intergenic (15826)
LG11	11439535	T	prec8	10.9245	45.0007	GB45016	intergenic (15826)
LG11	11439557	A	prec8	10.9245	45.0007	GB45016	intergenic (15804)
LG11	11439557	T	prec8	10.9245	45.0007	GB45016	intergenic (15804)
LG11	11439639	A	prec8	10.9245	45.0007	GB45016	intergenic (15722)
LG11	11439639	G	prec8	10.9245	45.0007	GB45016	intergenic (15722)
LG11	11439649	C	prec8	10.9245	45.0007	GB45016	intergenic (15712)
LG11	11439649	T	prec8	10.9245	45.0007	GB45016	intergenic (15712)
LG11	11439660	A	prec8	10.9245	45.0007	GB45016	intergenic (15701)
LG11	11439660	G	prec8	10.9245	45.0007	GB45016	intergenic (15701)
LG11	11439665	C	prec8	10.9245	45.0007	GB45016	intergenic (15696)
LG11	11439665	G	prec8	10.9245	45.0007	GB45016	intergenic (15696)
LG11	11439670	C	prec8	10.9245	45.0007	GB45016	intergenic (15691)
LG11	11439670	T	prec8	10.9245	45.0007	GB45016	intergenic (15691)
LG11	11439678	A	prec8	10.9245	45.0007	GB45016	intergenic (15683)
LG11	11439678	G	prec8	10.9245	45.0007	GB45016	intergenic (15683)
LG11	11439682	C	prec8	10.9245	45.0007	GB45016	intergenic (15679)
LG11	11439682	T	prec8	10.9245	45.0007	GB45016	intergenic (15679)
LG11	11440120	A	prec8	10.9245	45.0007	GB45016	intergenic (15241)
LG11	11440120	G	prec8	10.9245	45.0007	GB45016	intergenic (15241)
LG11	11440134	C	prec8	10.9245	45.0007	GB45016	intergenic (15227)
LG11	11440134	T	prec8	10.9245	45.0007	GB45016	intergenic (15227)
LG11	11440266	C	prec8	10.9245	45.0007	GB45016	intergenic (15095)
LG11	11440266	T	prec8	10.9245	45.0007	GB45016	intergenic (15095)
LG11	11440355	A	prec8	10.9245	45.0007	GB45016	intergenic (15006)
LG11	11440355	T	prec8	10.9245	45.0007	GB45016	intergenic (15006)
LG11	11440469	C	prec8	10.9245	45.0007	GB45016	intergenic (14892)
LG11	11440469	T	prec8	10.9245	45.0007	GB45016	intergenic (14892)
LG7	12454630	C	prec1	19.333	44.4497	GB48105	three_prime_utr ()
LG7	12454630	T	prec1	19.333	44.4497	GB48105	three_prime_utr ()
LG11	383220	C	prec5	24.6897	43.4119	GB46620	intron (26)
LG11	383220	T	prec5	24.6897	43.4119	GB46620	intron (26)
LG11	383256	C	prec5	24.6897	43.4119	GB46620	intron (62)
LG11	383256	T	prec5	24.6897	43.4119	GB46620	intron (62)
LG11	383309	A	prec5	24.6897	43.4119	GB46620	intron (115)
LG11	383309	G	prec5	24.6897	43.4119	GB46620	intron (115)
LG8	1667425	A	long	23.0514	43.3006	GB51427	intergenic (952)
LG8	1667425	G	long	23.0514	43.3006	GB51427	intergenic (952)
LG7	12454470	C	prec1	20.6772	43.2045	GB48105	cds (non)
LG7	12454470	T	prec1	20.6772	43.2045	GB48105	cds (non)
LG1	9716604	C	prec1	16.3334	42.3535	GB43005	intron (12197)
LG1	9716604	T	prec1	16.3334	42.3535	GB43005	intron (12197)
LG11	382506	A	lat	22.5779	42.3215	GB46620	cds (non)
LG11	382506	G	lat	22.5779	42.3215	GB46620	cds (non)
LG11	382811	A	prec8	18.5587	42.0495	GB46620	intron (34)
LG11	382811	T	prec8	18.5587	42.0495	GB46620	intron (34)
LG11	382814	C	prec8	18.5587	42.0495	GB46620	intron (37)
LG11	382814	T	prec8	18.5587	42.0495	GB46620	intron (37)
LG8	1650597	A	long	23.1139	41.784	GB51422	cds (syn)
LG8	1650597	G	long	23.1139	41.784	GB51422	cds (syn)
LG8	1662803	C	long	23.1139	41.784	GB51396	cds (non)
LG8	1662803	T	long	23.1139	41.784	GB51396	cds (non)
LG11	383220	C	lat	23.013	41.7482	GB46620	intron (26)
LG11	383220	T	lat	23.013	41.7482	GB46620	intron (26)
LG11	383256	C	lat	23.013	41.7482	GB46620	intron (62)
LG11	383256	T	lat	23.013	41.7482	GB46620	intron (62)
LG11	383309	A	lat	23.013	41.7482	GB46620	intron (115)
LG11	383309	G	lat	23.013	41.7482	GB46620	intron (115)
LG11	377683	A	lat	23.6246	41.5302	GB46621	intergenic (207)
LG11	377683	T	lat	23.6246	41.5302	GB46621	intergenic (207)
LG11	383939	C	lat	22.7564	40.927	GB46620	intron (434)
LG11	383939	T	lat	22.7564	40.927	GB46620	intron (434)
LG11	384028	A	lat	22.7564	40.927	GB46620	intron (345)
LG11	384028	G	lat	22.7564	40.927	GB46620	intron (345)
LG11	384113	C	lat	22.7564	40.927	GB46620	intron (260)
LG11	384113	T	lat	22.7564	40.927	GB46620	intron (260)
LG7	12454674	C	long	23.947	40.7046	GB48105	three_prime_utr ()
LG7	12454674	T	long	23.947	40.7046	GB48105	three_prime_utr ()
LG7	3187950	A	lat	20.1771	40.6991	GB53783	intron (2680)
LG7	3187950	G	lat	20.1771	40.6991	GB53783	intron (2680)
LG6	3203104	C	prec1	23.4063	40.6362	GB54460	intron (225)
LG6	3203104	T	prec1	23.4063	40.6362	GB54460	intron (225)
LG7	3187981	A	ins4	19.0758	40.2632	GB53783	intron (2649)
LG7	3187981	G	ins4	19.0758	40.2632	GB53783	intron (2649)
LG11	382506	A	prec8	18.2506	40.2186	GB46620	cds (non)
LG11	382506	G	prec8	18.2506	40.2186	GB46620	cds (non)
LG7	12454164	C	prec1	18.1817	40.2135	GB48105	cds (non)
LG7	12454164	T	prec1	18.1817	40.2135	GB48105	cds (non)
LG1	9724747	C	prec8	14.877	39.9029	GB43005	intron (4054)
LG1	9724747	T	prec8	14.877	39.9029	GB43005	intron (4054)
LG1	9724756	G	prec8	14.877	39.9029	GB43005	intron (4045)
LG1	9724756	T	prec8	14.877	39.9029	GB43005	intron (4045)
LG1	9725269	A	prec8	14.877	39.9029	GB43005	intron (3532)
LG1	9725269	G	prec8	14.877	39.9029	GB43005	intron (3532)
LG1	9724887	C	ins4	15.3732	39.8962	GB43005	intron (3914)
LG1	9724887	T	ins4	15.3732	39.8962	GB43005	intron (3914)
LG1	9725004	A	ins4	15.3732	39.8962	GB43005	intron (3797)
LG1	9725004	G	ins4	15.3732	39.8962	GB43005	intron (3797)
LG1	9724887	C	lat	23.1679	39.413	GB43005	intron (3914)
LG1	9724887	T	lat	23.1679	39.413	GB43005	intron (3914)
LG1	9725004	A	lat	23.1679	39.413	GB43005	intron (3797)
LG1	9725004	G	lat	23.1679	39.413	GB43005	intron (3797)
LG1	9724747	C	prec5	17.0577	39.4095	GB43005	intron (4054)
LG1	9724747	T	prec5	17.0577	39.4095	GB43005	intron (4054)
LG1	9724756	G	prec5	17.0577	39.4095	GB43005	intron (4045)
LG1	9724756	T	prec5	17.0577	39.4095	GB43005	intron (4045)
LG1	9725269	A	prec5	17.0577	39.4095	GB43005	intron (3532)
LG1	9725269	G	prec5	17.0577	39.4095	GB43005	intron (3532)
LG11	383220	C	prec8	17.8747	39.3701	GB46620	intron (26)
LG11	383220	T	prec8	17.8747	39.3701	GB46620	intron (26)
LG11	383256	C	prec8	17.8747	39.3701	GB46620	intron (62)
LG11	383256	T	prec8	17.8747	39.3701	GB46620	intron (62)
LG11	383309	A	prec8	17.8747	39.3701	GB46620	intron (115)
LG11	383309	G	prec8	17.8747	39.3701	GB46620	intron (115)
LG15	8671953	C	long	17.4479	39.1883	GB49974	cds (non)
LG15	8671953	T	long	17.4479	39.1883	GB49974	cds (non)
LG11	382506	A	prec5	24.3486	39.0332	GB46620	cds (non)
LG11	382506	G	prec5	24.3486	39.0332	GB46620	cds (non)
LG7	12431001	C	prec1	14.8974	38.844	GB48104	cds (non)
LG7	12443073	G	prec1	14.8974	38.844	GB48105	intron (1)
LG7	12431001	T	prec1	14.8974	38.844	GB48104	cds (non)
LG7	12443073	A	prec1	14.8974	38.844	GB48105	intron (1)
LG11	377683	A	prec5	22.0448	38.8284	GB46621	intergenic (207)
LG11	377683	T	prec5	22.0448	38.8284	GB46621	intergenic (207)
LG6	3204139	A	prec1	20.6496	38.1541	GB54460	intron (1260)
LG6	3204139	C	prec1	20.6496	38.1541	GB54460	intron (1260)
LG11	383939	C	prec5	23.6659	37.6551	GB46620	intron (434)
LG11	383939	T	prec5	23.6659	37.6551	GB46620	intron (434)
LG11	384028	A	prec5	23.6659	37.6551	GB46620	intron (345)
LG11	384028	G	prec5	23.6659	37.6551	GB46620	intron (345)
LG11	384113	C	prec5	23.6659	37.6551	GB46620	intron (260)
LG11	384113	T	prec5	23.6659	37.6551	GB46620	intron (260)
LG11	383281	A	prec8	17.5932	37.5849	GB46620	intron (87)
LG11	383281	G	prec8	17.5932	37.5849	GB46620	intron (87)
LG11	383527	C	prec8	17.5932	37.5849	GB46620	intron (333)
LG11	383527	T	prec8	17.5932	37.5849	GB46620	intron (333)
LG11	383839	A	prec8	17.5932	37.5849	GB46620	intron (534)
LG11	383839	T	prec8	17.5932	37.5849	GB46620	intron (534)
LG11	383887	A	prec8	17.5932	37.5849	GB46620	intron (486)
LG11	383887	G	prec8	17.5932	37.5849	GB46620	intron (486)
LG7	3187981	A	prec8	18.1807	37.4789	GB53783	intron (2649)
LG7	3187981	G	prec8	18.1807	37.4789	GB53783	intron (2649)
LG11	383281	A	lat	22.0333	37.4529	GB46620	intron (87)
LG11	383281	G	lat	22.0333	37.4529	GB46620	intron (87)
LG11	383527	C	lat	22.0333	37.4529	GB46620	intron (333)
LG11	383527	T	lat	22.0333	37.4529	GB46620	intron (333)
LG11	383839	A	lat	22.0333	37.4529	GB46620	intron (534)
LG11	383839	T	lat	22.0333	37.4529	GB46620	intron (534)
LG11	383887	A	lat	22.0333	37.4529	GB46620	intron (486)
LG11	383887	G	lat	22.0333	37.4529	GB46620	intron (486)
LG8	1611237	A	long	22.6652	37.3475	GB51401	intergenic (180)
LG8	1611237	G	long	22.6652	37.3475	GB51401	intergenic (180)
LG13	4046505	A	prec8	17.9961	37.1336	GB40128	intergenic (9486)
LG13	4046505	G	prec8	17.9961	37.1336	GB40128	intergenic (9486)
LG5	973271	C	prec1	19.7178	37.0369	GB52303	intron (1959)
LG5	973271	G	prec1	19.7178	37.0369	GB52303	intron (1959)
LG2	13121887	C	long	16.4371	36.9928	GB55628	intron (29)
LG2	13121887	T	long	16.4371	36.9928	GB55628	intron (29)
LG2	13123528	C	long	16.4371	36.9928	GB55627	cds (syn)
LG2	13123528	T	long	16.4371	36.9928	GB55627	cds (syn)
LG2	13123730	C	long	16.4371	36.9928	GB55627	cds (non)
LG2	13123730	T	long	16.4371	36.9928	GB55627	cds (non)
LG2	13133707	A	long	16.4371	36.9928	GB55626	cds (non)
LG2	13133707	C	long	16.4371	36.9928	GB55626	cds (non)
LG2	13135063	C	long	16.4371	36.9928	GB55626	intergenic (93)
LG2	13135063	T	long	16.4371	36.9928	GB55626	intergenic (93)
LG12	7435592	T	prec8	12.9028	36.84	GB40666	intron (53)
LG12	7435636	A	prec8	12.9028	36.84	GB40666	intron (36)
LG12	7435592	C	prec8	12.9028	36.84	GB40666	intron (53)
LG12	7435636	G	prec8	12.9028	36.84	GB40666	intron (36)
LG11	377683	A	prec8	16.4955	36.1988	GB46621	intergenic (207)
LG11	377683	T	prec8	16.4955	36.1988	GB46621	intergenic (207)
LG1	15137922	C	prec8	15.4046	36.1886	GB52134	intergenic (41242)
LG1	15137922	T	prec8	15.4046	36.1886	GB52134	intergenic (41242)
LG7	12454189	G	prec1	22.2331	36.0441	GB48105	intron (8)
LG7	12454189	A	prec1	22.2331	36.0441	GB48105	intron (8)
LG14	3301029	C	long	8.79475	35.8934	GB43598	intron (93300)
LG14	3301029	T	long	8.79475	35.8934	GB43598	intron (93300)
LG7	7423727	C	cld4	14.3888	35.8115	GB47975	cds (non)
LG7	7423727	T	cld4	14.3888	35.8115	GB47975	cds (non)
LG7	9036411	A	lat	22.1979	35.6649	GB42421	intron (2610)
LG7	9036411	G	lat	22.1979	35.6649	GB42421	intron (2610)
LG5	5709775	C	lat	21.5095	35.6355	GB46703	cds (non)
LG5	5709775	T	lat	21.5095	35.6355	GB46703	cds (non)
LG5	5709847	C	lat	21.5095	35.6355	GB46703	intron (14)
LG5	5709847	T	lat	21.5095	35.6355	GB46703	intron (14)
LG11	8620419	A	long	8.899	35.5803	GB47302	intron (162)
LG11	8620419	G	long	8.899	35.5803	GB47302	intron (162)
LG11	383281	A	prec5	23.2197	35.5586	GB46620	intron (87)
LG11	383281	G	prec5	23.2197	35.5586	GB46620	intron (87)
LG11	383527	C	prec5	23.2197	35.5586	GB46620	intron (333)
LG11	383527	T	prec5	23.2197	35.5586	GB46620	intron (333)
LG11	383839	A	prec5	23.2197	35.5586	GB46620	intron (534)
LG11	383839	T	prec5	23.2197	35.5586	GB46620	intron (534)
LG11	383887	A	prec5	23.2197	35.5586	GB46620	intron (486)
LG11	383887	G	prec5	23.2197	35.5586	GB46620	intron (486)
LG7	3187950	A	ins4	18.4481	35.4984	GB53783	intron (2680)
LG7	3187950	G	ins4	18.4481	35.4984	GB53783	intron (2680)
LG1	9342270	A	long	0.0617881	35.4804	GB43019	intergenic (3584)
LG8	6844008	G	long	13.7308	35.3095	GB43882	intergenic (10327)
LG8	6844008	A	long	13.7308	35.3095	GB43882	intergenic (10327)
LG11	8179440	C	long	21.4626	34.9126	GB47279	cds (non)
LG11	8179440	G	long	21.4626	34.9126	GB47279	cds (non)
LG10	5668010	C	long	17.9559	34.6897	GB51375	intron (841)
LG10	5668010	T	long	17.9559	34.6897	GB51375	intron (841)
LG16	1277861	A	long	17.9486	34.551	GB54319	cds (syn)
LG16	1277861	G	long	17.9486	34.551	GB54319	cds (syn)
LG5	19429	C	long	12.9308	34.4347	GB44399	intergenic (85145)
LG5	19429	T	long	12.9308	34.4347	GB44399	intergenic (85145)
LG13	4535535	A	prec1	22.2331	34.4271	GB40077	cds (non)
LG13	4535535	G	prec1	22.2331	34.4271	GB40077	cds (non)
LG7	3187950	A	prec8	17.7643	34.4111	GB53783	intron (2680)
LG7	3187950	G	prec8	17.7643	34.4111	GB53783	intron (2680)
LG6	12216811	C	prec1	22.1289	34.1098	GB46330	intron (6611)
LG6	12216811	T	prec1	22.1289	34.1098	GB46330	intron (6611)
LG4	6470718	A	long	20.9512	34.073	GB50417	intergenic (451)
LG4	6470718	G	long	20.9512	34.073	GB50417	intergenic (451)
LG4	375346	C	lat	16.8413	34.0497	GB49640	intron (14779)
LG4	375346	T	lat	16.8413	34.0497	GB49640	intron (14779)
LG4	375371	C	lat	16.8413	34.0497	GB49640	intron (14804)
LG4	375371	T	lat	16.8413	34.0497	GB49640	intron (14804)
LG1	1346870	C	long	22.0487	34.0244	GB42192	three_prime_utr ()
LG1	1346870	T	long	22.0487	34.0244	GB42192	three_prime_utr ()
LG9	1610826	C	long	11.9698	34.0027	GB41392	intron (682)
LG9	1610826	T	long	11.9698	34.0027	GB41392	intron (682)
LG14	2227460	C	prec8	9.86166	33.9588	GB43784	intron (3947)
LG14	2227460	T	prec8	9.86166	33.9588	GB43784	intron (3947)
LG14	2227877	C	prec8	9.86166	33.9588	GB43784	intron (3530)
LG14	2227877	T	prec8	9.86166	33.9588	GB43784	intron (3530)
LG10	5668017	C	long	18.6715	33.9445	GB51375	intron (848)
LG10	5668017	T	long	18.6715	33.9445	GB51375	intron (848)
LG10	7553390	C	prec8	17.4975	33.9443	GB54246	intergenic (1873)
LG10	7553390	T	prec8	17.4975	33.9443	GB54246	intergenic (1873)
LG13	4046505	A	lat	20.078	33.9353	GB40128	intergenic (9486)
LG13	4046505	G	lat	20.078	33.9353	GB40128	intergenic (9486)
LG7	4957055	C	prec8	17.7714	33.9285	GB52228	intergenic (26879)
LG7	4957055	T	prec8	17.7714	33.9285	GB52228	intergenic (26879)
LG7	4957081	C	prec8	17.7714	33.9285	GB52228	intergenic (26905)
LG7	4957081	T	prec8	17.7714	33.9285	GB52228	intergenic (26905)
LG2	13122514	A	long	17.8927	33.6735	GB55627	cds (syn)
LG2	13122514	G	long	17.8927	33.6735	GB55627	cds (syn)
LG2	13123039	A	long	17.8927	33.6735	GB55627	cds (syn)
LG2	13123039	G	long	17.8927	33.6735	GB55627	cds (syn)
LG2	13135431	A	long	17.8927	33.6735	GB55626	intergenic (461)
LG2	13135431	G	long	17.8927	33.6735	GB55626	intergenic (461)
LG2	13137322	G	long	17.8927	33.6735	GB55625	cds (syn)
LG2	13137322	T	long	17.8927	33.6735	GB55625	cds (syn)
LG5	973271	C	long	21.5389	33.371	GB52303	intron (1959)
LG5	973271	G	long	21.5389	33.371	GB52303	intron (1959)
LG14	8897070	G	long	13.911	33.3682	GB41653	three_prime_utr ()
LG14	8897070	A	long	13.911	33.3682	GB41653	three_prime_utr ()
LG5	14361737	A	long	15.3371	33.3676	GB45681	intergenic (37971)
LG5	14361737	T	long	15.3371	33.3676	GB45681	intergenic (37971)
LG7	12454674	C	prec1	21.0638	33.3575	GB48105	three_prime_utr ()
LG7	12454674	T	prec1	21.0638	33.3575	GB48105	three_prime_utr ()
LG5	973207	A	prec1	18.6801	33.3222	GB52303	intron (2023)
LG5	973207	G	prec1	18.6801	33.3222	GB52303	intron (2023)
LG5	973227	A	prec1	18.6801	33.3222	GB52303	intron (2003)
LG5	973227	G	prec1	18.6801	33.3222	GB52303	intron (2003)
LG5	973229	A	prec1	18.6801	33.3222	GB52303	intron (2001)
LG5	973229	G	prec1	18.6801	33.3222	GB52303	intron (2001)
LG5	973231	C	prec1	18.6801	33.3222	GB52303	intron (1999)
LG5	973231	G	prec1	18.6801	33.3222	GB52303	intron (1999)
LG5	973276	A	prec1	18.6801	33.3222	GB52303	intron (1954)
LG5	973276	G	prec1	18.6801	33.3222	GB52303	intron (1954)
LG2	6226080	A	alt	14.6763	33.2858	GB48919	intron (4776)
LG2	6226080	G	alt	14.6763	33.2858	GB48919	intron (4776)
LG13	9392247	C	long	19.3965	33.1094	GB49899	intron (3706)
LG13	9392247	T	long	19.3965	33.1094	GB49899	intron (3706)
LG13	9392492	A	long	19.3965	33.1094	GB49899	intron (3461)
LG13	9392492	G	long	19.3965	33.1094	GB49899	intron (3461)
LG13	9393291	C	long	19.3965	33.1094	GB49899	intron (2662)
LG13	9393291	T	long	19.3965	33.1094	GB49899	intron (2662)
LG13	9393920	C	long	19.3965	33.1094	GB49899	intron (2033)
LG13	9393920	T	long	19.3965	33.1094	GB49899	intron (2033)
LG1	1343395	C	long	6.57188	32.9566	GB42141	cds (non)
LG1	1343395	T	long	6.57188	32.9566	GB42141	cds (non)
LG14	2236127	A	prec8	9.58487	32.9553	GB43786	intron (316)
LG14	2236127	G	prec8	9.58487	32.9553	GB43786	intron (316)
LG14	2239738	C	prec8	9.58487	32.9553	GB43786	intron (3883)
LG14	2239738	T	prec8	9.58487	32.9553	GB43786	intron (3883)
LG13	9377430	C	long	17.3564	32.83	GB49899	intron (530)
LG13	9377430	T	long	17.3564	32.83	GB49899	intron (530)
LG2	8096077	A	lat	21.4365	32.7146	GB46589	intergenic (145798)
LG2	8096077	G	lat	21.4365	32.7146	GB46589	intergenic (145798)
LG5	973251	A	prec1	18.8752	32.7015	GB52303	intron (1979)
LG5	973251	G	prec1	18.8752	32.7015	GB52303	intron (1979)
LG5	5709775	C	prec8	12.4178	32.6445	GB46703	cds (non)
LG5	5709847	T	prec8	12.4178	32.6445	GB46703	intron (14)
LG5	5709775	T	prec8	12.4178	32.6445	GB46703	cds (non)
LG5	5709847	C	prec8	12.4178	32.6445	GB46703	intron (14)
LG4	5966471	A	prec1	11.5067	32.6061	GB50457	intron (92)
LG4	5966471	G	prec1	11.5067	32.6061	GB50457	intron (92)
LG7	9036348	A	lat	21.4419	32.468	GB42421	intron (2673)
LG7	9036348	G	lat	21.4419	32.468	GB42421	intron (2673)
LG2	8096077	A	prec8	14.0679	32.3986	GB46589	intergenic (145798)
LG2	8096077	G	prec8	14.0679	32.3986	GB46589	intergenic (145798)
LG11	11439461	A	lat	11.7702	32.3792	GB45016	intergenic (15900)
LG11	11439461	G	lat	11.7702	32.3792	GB45016	intergenic (15900)
LG11	11439520	C	lat	11.7702	32.3792	GB45016	intergenic (15841)
LG11	11439520	T	lat	11.7702	32.3792	GB45016	intergenic (15841)
LG11	11439533	C	lat	11.7702	32.3792	GB45016	intergenic (15828)
LG11	11439533	T	lat	11.7702	32.3792	GB45016	intergenic (15828)
LG11	11439535	A	lat	11.7702	32.3792	GB45016	intergenic (15826)
LG11	11439535	T	lat	11.7702	32.3792	GB45016	intergenic (15826)
LG11	11439557	A	lat	11.7702	32.3792	GB45016	intergenic (15804)
LG11	11439557	T	lat	11.7702	32.3792	GB45016	intergenic (15804)
LG11	11439639	A	lat	11.7702	32.3792	GB45016	intergenic (15722)
LG11	11439639	G	lat	11.7702	32.3792	GB45016	intergenic (15722)
LG11	11439649	C	lat	11.7702	32.3792	GB45016	intergenic (15712)
LG11	11439649	T	lat	11.7702	32.3792	GB45016	intergenic (15712)
LG11	11439660	A	lat	11.7702	32.3792	GB45016	intergenic (15701)
LG11	11439660	G	lat	11.7702	32.3792	GB45016	intergenic (15701)
LG11	11439665	C	lat	11.7702	32.3792	GB45016	intergenic (15696)
LG11	11439665	G	lat	11.7702	32.3792	GB45016	intergenic (15696)
LG11	11439670	C	lat	11.7702	32.3792	GB45016	intergenic (15691)
LG11	11439670	T	lat	11.7702	32.3792	GB45016	intergenic (15691)
LG11	11439678	A	lat	11.7702	32.3792	GB45016	intergenic (15683)
LG11	11439678	G	lat	11.7702	32.3792	GB45016	intergenic (15683)
LG11	11439682	C	lat	11.7702	32.3792	GB45016	intergenic (15679)
LG11	11439682	T	lat	11.7702	32.3792	GB45016	intergenic (15679)
LG11	11440120	A	lat	11.7702	32.3792	GB45016	intergenic (15241)
LG11	11440120	G	lat	11.7702	32.3792	GB45016	intergenic (15241)
LG11	11440134	C	lat	11.7702	32.3792	GB45016	intergenic (15227)
LG11	11440134	T	lat	11.7702	32.3792	GB45016	intergenic (15227)
LG11	11440266	C	lat	11.7702	32.3792	GB45016	intergenic (15095)
LG11	11440266	T	lat	11.7702	32.3792	GB45016	intergenic (15095)
LG11	11440355	A	lat	11.7702	32.3792	GB45016	intergenic (15006)
LG11	11440355	T	lat	11.7702	32.3792	GB45016	intergenic (15006)
LG11	11440469	C	lat	11.7702	32.3792	GB45016	intergenic (14892)
LG11	11440469	T	lat	11.7702	32.3792	GB45016	intergenic (14892)
LG16	1206646	C	cld4	5.25262	32.3657	GB54316	intron (647)
LG16	1206646	T	cld4	5.25262	32.3657	GB54316	intron (647)
LG5	5709923	A	lat	20.3406	32.2484	GB46703	cds (syn)
LG5	5709923	G	lat	20.3406	32.2484	GB46703	cds (syn)
LG5	5709965	A	lat	20.3406	32.2484	GB46703	cds (non)
LG5	5709965	C	lat	20.3406	32.2484	GB46703	cds (non)
LG7	4957322	A	prec8	17.0513	32.2317	GB52228	intergenic (27146)
LG7	4957322	T	prec8	17.0513	32.2317	GB52228	intergenic (27146)
LG5	5709554	C	prec8	14.0196	32.2038	GB46703	cds (non)
LG5	5709554	T	prec8	14.0196	32.2038	GB46703	cds (non)
LG4	6876867	A	long	19.3062	32.1662	GB50477	intergenic (5715)
LG4	6876867	T	long	19.3062	32.1662	GB50477	intergenic (5715)
LG15	5300422	C	rh1	14.2595	32.1658	GB50508	cds (non)
LG15	5300422	T	rh1	14.2595	32.1658	GB50508	cds (non)
LG15	5202672	A	prec1	10.8613	32.1495	GB50516	intron (148)
LG15	5202672	G	prec1	10.8613	32.1495	GB50516	intron (148)
LG6	3204139	A	long	21.287	32.1162	GB54460	intron (1260)
LG6	3204139	C	long	21.287	32.1162	GB54460	intron (1260)
LG14	2227786	A	prec8	9.368	32.0819	GB43784	intron (3621)
LG14	2227786	G	prec8	9.368	32.0819	GB43784	intron (3621)
LG14	2228369	C	prec8	9.368	32.0819	GB43784	intron (3038)
LG14	2228369	T	prec8	9.368	32.0819	GB43784	intron (3038)
LG14	2228389	A	prec8	9.368	32.0819	GB43784	intron (3018)
LG14	2228389	G	prec8	9.368	32.0819	GB43784	intron (3018)
LG5	13678586	A	long	20.8539	32.0676	GB45743	intergenic (1639)
LG5	13678586	G	long	20.8539	32.0676	GB45743	intergenic (1639)
LG1	9724887	C	prec8	13.7688	32.0464	GB43005	intron (3914)
LG1	9724887	T	prec8	13.7688	32.0464	GB43005	intron (3914)
LG1	9725004	A	prec8	13.7688	32.0464	GB43005	intron (3797)
LG1	9725004	G	prec8	13.7688	32.0464	GB43005	intron (3797)
LG5	973251	A	long	21.0948	31.9363	GB52303	intron (1979)
LG5	973251	G	long	21.0948	31.9363	GB52303	intron (1979)
LG8	5307394	A	long	11.1708	31.8384	GB54548	intron (1380)
LG8	5307394	G	long	11.1708	31.8384	GB54548	intron (1380)
LG1	9724887	C	prec5	17.0775	31.801	GB43005	intron (3914)
LG1	9724887	T	prec5	17.0775	31.801	GB43005	intron (3914)
LG1	9725004	A	prec5	17.0775	31.801	GB43005	intron (3797)
LG1	9725004	G	prec5	17.0775	31.801	GB43005	intron (3797)
LG2	410200	C	prec8	13.9162	31.7909	GB48697	intergenic (678)
LG2	410200	T	prec8	13.9162	31.7909	GB48697	intergenic (678)
LG2	411658	A	prec8	13.9162	31.7909	GB48697	cds (syn)
LG2	411658	G	prec8	13.9162	31.7909	GB48697	cds (syn)
LG8	5694523	G	long	18.0625	31.7296	GB54551	intergenic (110324)
LG8	5694523	C	long	18.0625	31.7296	GB54551	intergenic (110324)
LG5	1095036	A	long	16.4204	31.69	GB52303	intron (1378)
LG5	1095036	G	long	16.4204	31.69	GB52303	intron (1378)
LG11	8149529	C	long	14.0008	31.6408	GB47275	intergenic (1950)
LG11	8149529	T	long	14.0008	31.6408	GB47275	intergenic (1950)
LG11	8149644	C	long	14.0008	31.6408	GB47275	intergenic (2065)
LG11	8149644	T	long	14.0008	31.6408	GB47275	intergenic (2065)
LG11	8149728	A	long	14.0008	31.6408	GB47275	intergenic (2149)
LG11	8149728	G	long	14.0008	31.6408	GB47275	intergenic (2149)
LG11	8149768	C	long	14.0008	31.6408	GB47275	intergenic (2189)
LG11	8149768	T	long	14.0008	31.6408	GB47275	intergenic (2189)
LG11	8149860	A	long	14.0008	31.6408	GB47275	intergenic (2281)
LG11	8149860	T	long	14.0008	31.6408	GB47275	intergenic (2281)
LG11	8149879	C	long	14.0008	31.6408	GB47275	intergenic (2300)
LG11	8149879	T	long	14.0008	31.6408	GB47275	intergenic (2300)
LG11	8150074	C	long	14.0008	31.6408	GB47275	intergenic (2495)
LG11	8150074	T	long	14.0008	31.6408	GB47275	intergenic (2495)
LG3	9237695	C	tmin1	16.6142	31.5935	GB53835	intron (8183)
LG3	9237695	T	tmin1	16.6142	31.5935	GB53835	intron (8183)
LG1	24204388	A	long	13.2051	31.5589	GB51546	intron (9036)
LG1	24204388	G	long	13.2051	31.5589	GB51546	intron (9036)
LG11	8197517	C	long	20.4608	31.553	GB47281	cds (syn)
LG11	8197517	T	long	20.4608	31.553	GB47281	cds (syn)
LG11	8207596	C	long	20.4608	31.553	GB47226	cds (syn)
LG11	8207596	T	long	20.4608	31.553	GB47226	cds (syn)
LG7	12477236	C	cld4	14.2198	31.4675	GB48173	intergenic (1130)
LG7	12477236	T	cld4	14.2198	31.4675	GB48173	intergenic (1130)
LG10	7553330	A	prec8	16.8842	31.4549	GB54246	intergenic (1933)
LG10	7553330	G	prec8	16.8842	31.4549	GB54246	intergenic (1933)
LG10	7553346	A	prec8	16.8842	31.4549	GB54246	intergenic (1917)
LG10	7553346	C	prec8	16.8842	31.4549	GB54246	intergenic (1917)
LG16	6536724	A	prec1	9.4727	31.4038	GB45932	intron (244)
LG16	6536724	G	prec1	9.4727	31.4038	GB45932	intron (244)
LG5	4177964	C	long	16.3951	31.3084	GB40915	intron (9074)
LG5	4177964	T	long	16.3951	31.3084	GB40915	intron (9074)
LG13	9455043	C	long	18.088	31.3022	GB49881	intron (635)
LG13	9455043	T	long	18.088	31.3022	GB49881	intron (635)
LG12	7435864	A	prec8	17.0985	31.2871	GB40666	cds (non)
LG12	7435864	G	prec8	17.0985	31.2871	GB40666	cds (non)
LG12	7436055	C	prec8	17.0985	31.2871	GB40666	intron (58)
LG12	7436055	T	prec8	17.0985	31.2871	GB40666	intron (58)
LG12	7436067	A	prec8	17.0985	31.2871	GB40666	intron (46)
LG12	7436067	G	prec8	17.0985	31.2871	GB40666	intron (46)
LG12	7436079	A	prec8	17.0985	31.2871	GB40666	intron (34)
LG12	7436079	G	prec8	17.0985	31.2871	GB40666	intron (34)
LG6	9098303	A	long	21.0461	31.2826	GB41433	intergenic (7543)
LG6	9098303	G	long	21.0461	31.2826	GB41433	intergenic (7543)
LG8	6652860	A	prec8	16.2704	31.2597	GB43892	cds (syn)
LG8	6652860	G	prec8	16.2704	31.2597	GB43892	cds (syn)
LG5	5709514	C	prec8	13.5653	31.2042	GB46703	intron (22)
LG5	5709514	T	prec8	13.5653	31.2042	GB46703	intron (22)
LG1	9724747	C	tmin6	18.3521	31.1988	GB43005	intron (4054)
LG1	9724747	T	tmin6	18.3521	31.1988	GB43005	intron (4054)
LG1	9724756	G	tmin6	18.3521	31.1988	GB43005	intron (4045)
LG1	9724756	T	tmin6	18.3521	31.1988	GB43005	intron (4045)
LG1	9725269	A	tmin6	18.3521	31.1988	GB43005	intron (3532)
LG1	9725269	G	tmin6	18.3521	31.1988	GB43005	intron (3532)
LG8	9963657	A	prec8	16.6864	31.0795	GB48057	intergenic (16851)
LG8	9963657	G	prec8	16.6864	31.0795	GB48057	intergenic (16851)
LG4	1390833	A	ins4	16.571	31.0634	GB54883	intergenic (3110)
LG4	1390833	G	ins4	16.571	31.0634	GB54883	intergenic (3110)
LG4	1395168	C	ins4	16.571	31.0634	GB54883	intergenic (834)
LG4	1395168	T	ins4	16.571	31.0634	GB54883	intergenic (834)
LG4	1399118	C	ins4	16.571	31.0634	GB54882	intergenic (3392)
LG4	1399118	T	ins4	16.571	31.0634	GB54882	intergenic (3392)
LG11	11439461	A	ins4	16.7806	31.0569	GB45016	intergenic (15900)
LG11	11439461	G	ins4	16.7806	31.0569	GB45016	intergenic (15900)
LG11	11439520	C	ins4	16.7806	31.0569	GB45016	intergenic (15841)
LG11	11439520	T	ins4	16.7806	31.0569	GB45016	intergenic (15841)
LG11	11439533	C	ins4	16.7806	31.0569	GB45016	intergenic (15828)
LG11	11439533	T	ins4	16.7806	31.0569	GB45016	intergenic (15828)
LG11	11439535	A	ins4	16.7806	31.0569	GB45016	intergenic (15826)
LG11	11439535	T	ins4	16.7806	31.0569	GB45016	intergenic (15826)
LG11	11439557	A	ins4	16.7806	31.0569	GB45016	intergenic (15804)
LG11	11439557	T	ins4	16.7806	31.0569	GB45016	intergenic (15804)
LG11	11439639	A	ins4	16.7806	31.0569	GB45016	intergenic (15722)
LG11	11439639	G	ins4	16.7806	31.0569	GB45016	intergenic (15722)
LG11	11439649	C	ins4	16.7806	31.0569	GB45016	intergenic (15712)
LG11	11439649	T	ins4	16.7806	31.0569	GB45016	intergenic (15712)
LG11	11439660	A	ins4	16.7806	31.0569	GB45016	intergenic (15701)
LG11	11439660	G	ins4	16.7806	31.0569	GB45016	intergenic (15701)
LG11	11439665	C	ins4	16.7806	31.0569	GB45016	intergenic (15696)
LG11	11439665	G	ins4	16.7806	31.0569	GB45016	intergenic (15696)
LG11	11439670	C	ins4	16.7806	31.0569	GB45016	intergenic (15691)
LG11	11439670	T	ins4	16.7806	31.0569	GB45016	intergenic (15691)
LG11	11439678	A	ins4	16.7806	31.0569	GB45016	intergenic (15683)
LG11	11439678	G	ins4	16.7806	31.0569	GB45016	intergenic (15683)
LG11	11439682	C	ins4	16.7806	31.0569	GB45016	intergenic (15679)
LG11	11439682	T	ins4	16.7806	31.0569	GB45016	intergenic (15679)
LG11	11440120	A	ins4	16.7806	31.0569	GB45016	intergenic (15241)
LG11	11440120	G	ins4	16.7806	31.0569	GB45016	intergenic (15241)
LG11	11440134	C	ins4	16.7806	31.0569	GB45016	intergenic (15227)
LG11	11440134	T	ins4	16.7806	31.0569	GB45016	intergenic (15227)
LG11	11440266	C	ins4	16.7806	31.0569	GB45016	intergenic (15095)
LG11	11440266	T	ins4	16.7806	31.0569	GB45016	intergenic (15095)
LG11	11440355	A	ins4	16.7806	31.0569	GB45016	intergenic (15006)
LG11	11440355	T	ins4	16.7806	31.0569	GB45016	intergenic (15006)
LG11	11440469	C	ins4	16.7806	31.0569	GB45016	intergenic (14892)
LG11	11440469	T	ins4	16.7806	31.0569	GB45016	intergenic (14892)
LG7	11526731	A	prec1	20.283	31.0288	GB44336	intron (9452)
LG7	11526731	G	prec1	20.283	31.0288	GB44336	intron (9452)
LG8	6429268	A	long	19.8533	31.0241	GB43909	intron (138)
LG8	6429268	G	long	19.8533	31.0241	GB43909	intron (138)
LG5	12346320	G	cld4	21.1783	31.0233	GB47825	intron (216)
LG5	12346320	T	cld4	21.1783	31.0233	GB47825	intron (216)
LG2	452449	A	prec5	19.3429	30.9692	GB48706	intron (348)
LG2	452449	T	prec5	19.3429	30.9692	GB48706	intron (348)
LG16	1277861	A	rh1	17.2729	30.8383	GB54319	cds (syn)
LG16	1277861	G	rh1	17.2729	30.8383	GB54319	cds (syn)
LG11	11441628	A	prec8	8.39862	30.8284	GB45016	intergenic (13733)
LG11	11441628	G	prec8	8.39862	30.8284	GB45016	intergenic (13733)
LG8	8545985	A	long	18.685	30.7152	GB41856	intergenic (62)
LG8	8545985	G	long	18.685	30.7152	GB41856	intergenic (62)
LG5	11800408	C	prec1	17.2981	30.6938	GB44421	intron (119)
LG5	11800408	T	prec1	17.2981	30.6938	GB44421	intron (119)
LG5	11808726	C	prec1	17.2981	30.6938	GB44420	intergenic (268)
LG5	11808726	G	prec1	17.2981	30.6938	GB44420	intergenic (268)
LG10	5668159	A	long	17.1927	30.6402	GB51375	intron (735)
LG10	5668159	G	long	17.1927	30.6402	GB51375	intron (735)
LG8	6432622	C	long	19.4836	30.6094	GB43909	five_prime_utr ()
LG8	6432622	T	long	19.4836	30.6094	GB43909	five_prime_utr ()
LG8	6433200	C	long	19.4836	30.6094	GB43909	intron (456)
LG8	6433200	T	long	19.4836	30.6094	GB43909	intron (456)
LG13	9386365	A	long	18.2896	30.5724	GB49899	intron (7963)
LG13	9386365	T	long	18.2896	30.5724	GB49899	intron (7963)
LG13	9386419	A	long	18.2896	30.5724	GB49899	intron (8017)
LG13	9386419	G	long	18.2896	30.5724	GB49899	intron (8017)
LG8	692554	C	long	14.0229	30.5393	GB46342	intergenic (9581)
LG8	692554	T	long	14.0229	30.5393	GB46342	intergenic (9581)
LG5	12346505	A	cld4	21.2926	30.5369	GB47825	intron (401)
LG5	12346505	G	cld4	21.2926	30.5369	GB47825	intron (401)
LG5	5709923	A	prec8	11.7702	30.4918	GB46703	cds (syn)
LG5	5709923	G	prec8	11.7702	30.4918	GB46703	cds (syn)
LG5	5709965	A	prec8	11.7702	30.4918	GB46703	cds (non)
LG5	5709965	C	prec8	11.7702	30.4918	GB46703	cds (non)
LG7	12454281	C	long	20.7149	30.38	GB48105	intron (85)
LG7	12454281	T	long	20.7149	30.38	GB48105	intron (85)
LG7	12454436	A	long	20.7149	30.38	GB48105	cds (syn)
LG7	12454436	G	long	20.7149	30.38	GB48105	cds (syn)
LG11	367983	A	lat	8.8363	30.3486	GB46638	intron (1119)
LG11	367983	G	lat	8.8363	30.3486	GB46638	intron (1119)
LG2	13134568	C	long	18.1546	30.3468	GB55626	cds (non)
LG2	13134568	T	long	18.1546	30.3468	GB55626	cds (non)
LG4	11035225	C	long	20.7395	30.2888	GB44018	intergenic (2)
LG4	11035225	T	long	20.7395	30.2888	GB44018	intergenic (2)
LG11	379270	C	prec8	17.5935	30.2651	GB46639	cds (syn)
LG11	379270	T	prec8	17.5935	30.2651	GB46639	cds (syn)
LG5	13923668	G	lat	15.6091	30.2592	GB45723	intergenic (854)
LG5	13923668	T	lat	15.6091	30.2592	GB45723	intergenic (854)
LG5	973207	A	long	20.4464	30.2412	GB52303	intron (2023)
LG5	973207	G	long	20.4464	30.2412	GB52303	intron (2023)
LG5	973227	A	long	20.4464	30.2412	GB52303	intron (2003)
LG5	973227	G	long	20.4464	30.2412	GB52303	intron (2003)
LG5	973229	A	long	20.4464	30.2412	GB52303	intron (2001)
LG5	973229	G	long	20.4464	30.2412	GB52303	intron (2001)
LG5	973231	C	long	20.4464	30.2412	GB52303	intron (1999)
LG5	973231	G	long	20.4464	30.2412	GB52303	intron (1999)
LG5	973276	A	long	20.4464	30.2412	GB52303	intron (1954)
LG5	973276	G	long	20.4464	30.2412	GB52303	intron (1954)
LG11	599513	A	prec8	13.112	30.2195	GB46597	intron (2460)
LG11	599513	G	prec8	13.112	30.2195	GB46597	intron (2460)
LG13	5457994	C	prec8	16.1057	30.1252	GB40054	three_prime_utr ()
LG13	5457994	T	prec8	16.1057	30.1252	GB40054	three_prime_utr ()
LG5	5709628	A	prec8	13.2803	30.0674	GB46703	intron (14)
LG5	5709628	G	prec8	13.2803	30.0674	GB46703	intron (14)
LG2	371885	G	prec8	13.4571	30.0185	GB48699	intron (85)
LG2	371885	T	prec8	13.4571	30.0185	GB48699	intron (85)
LG13	9417310	A	long	18.115	29.9927	GB49878	intergenic (495)
LG13	9417310	G	long	18.115	29.9927	GB49878	intergenic (495)
LG13	9426427	A	long	18.115	29.9927	GB49879	intron (204)
LG13	9426427	G	long	18.115	29.9927	GB49879	intron (204)
LG11	11438440	T	prec8	9.29288	29.9743	GB45016	intergenic (16921)
LG11	11438474	A	prec8	9.29288	29.9743	GB45016	intergenic (16887)
LG11	11438481	A	prec8	9.29288	29.9743	GB45016	intergenic (16880)
LG11	11438495	C	prec8	9.29288	29.9743	GB45016	intergenic (16866)
LG11	11438498	G	prec8	9.29288	29.9743	GB45016	intergenic (16863)
LG11	11438506	G	prec8	9.29288	29.9743	GB45016	intergenic (16855)
LG11	11438513	C	prec8	9.29288	29.9743	GB45016	intergenic (16848)
LG11	11438723	G	prec8	9.29288	29.9743	GB45016	intergenic (16638)
LG11	11438725	C	prec8	9.29288	29.9743	GB45016	intergenic (16636)
LG11	11438776	G	prec8	9.29288	29.9743	GB45016	intergenic (16585)
LG11	11438791	A	prec8	9.29288	29.9743	GB45016	intergenic (16570)
LG11	11438808	G	prec8	9.29288	29.9743	GB45016	intergenic (16553)
LG11	11438816	T	prec8	9.29288	29.9743	GB45016	intergenic (16545)
LG11	11438818	A	prec8	9.29288	29.9743	GB45016	intergenic (16543)
LG11	11438865	A	prec8	9.29288	29.9743	GB45016	intergenic (16496)
LG11	11438884	G	prec8	9.29288	29.9743	GB45016	intergenic (16477)
LG11	11438903	C	prec8	9.29288	29.9743	GB45016	intergenic (16458)
LG11	11439207	G	prec8	9.29288	29.9743	GB45016	intergenic (16154)
LG11	11439237	A	prec8	9.29288	29.9743	GB45016	intergenic (16124)
LG11	11438440	C	prec8	9.29288	29.9743	GB45016	intergenic (16921)
LG11	11438474	G	prec8	9.29288	29.9743	GB45016	intergenic (16887)
LG11	11438481	T	prec8	9.29288	29.9743	GB45016	intergenic (16880)
LG11	11438495	T	prec8	9.29288	29.9743	GB45016	intergenic (16866)
LG11	11438498	A	prec8	9.29288	29.9743	GB45016	intergenic (16863)
LG11	11438506	C	prec8	9.29288	29.9743	GB45016	intergenic (16855)
LG11	11438513	T	prec8	9.29288	29.9743	GB45016	intergenic (16848)
LG11	11438723	A	prec8	9.29288	29.9743	GB45016	intergenic (16638)
LG11	11438725	T	prec8	9.29288	29.9743	GB45016	intergenic (16636)
LG11	11438776	A	prec8	9.29288	29.9743	GB45016	intergenic (16585)
LG11	11438791	G	prec8	9.29288	29.9743	GB45016	intergenic (16570)
LG11	11438808	A	prec8	9.29288	29.9743	GB45016	intergenic (16553)
LG11	11438816	C	prec8	9.29288	29.9743	GB45016	intergenic (16545)
LG11	11438818	G	prec8	9.29288	29.9743	GB45016	intergenic (16543)
LG11	11438865	T	prec8	9.29288	29.9743	GB45016	intergenic (16496)
LG11	11438884	A	prec8	9.29288	29.9743	GB45016	intergenic (16477)
LG11	11438903	T	prec8	9.29288	29.9743	GB45016	intergenic (16458)
LG11	11439207	A	prec8	9.29288	29.9743	GB45016	intergenic (16154)
LG11	11439237	G	prec8	9.29288	29.9743	GB45016	intergenic (16124)
LG15	8664105	C	lat	20.5111	29.9495	GB49975	intergenic (2721)
LG15	8664105	T	lat	20.5111	29.9495	GB49975	intergenic (2721)
LG5	11814351	G	prec1	16.5998	29.9278	GB44419	three_prime_utr ()
LG5	11814351	T	prec1	16.5998	29.9278	GB44419	three_prime_utr ()
LG2	4356229	A	long	19.0327	29.9272	GB50789	intergenic (6)
LG2	4356229	G	long	19.0327	29.9272	GB50789	intergenic (6)
LG11	6749219	C	rh6	3.07251	29.8473	GB43496	intergenic (18407)
LG11	6749219	T	rh6	3.07251	29.8473	GB43496	intergenic (18407)
LG12	8842990	T	long	20.458	29.8024	GB49343	three_prime_utr ()
LG12	8850158	T	long	20.458	29.8024	GB49363	intergenic (42)
LG12	8842990	C	long	20.458	29.8024	GB49343	three_prime_utr ()
LG12	8850158	C	long	20.458	29.8024	GB49363	intergenic (42)
LG6	4418241	A	cld7	16.6131	29.7732	GB52185	intergenic (16719)
LG6	4418241	G	cld7	16.6131	29.7732	GB52185	intergenic (16719)
LG4	375346	C	prec8	17.6466	29.7668	GB49640	intron (14779)
LG4	375346	T	prec8	17.6466	29.7668	GB49640	intron (14779)
LG4	375371	C	prec8	17.6466	29.7668	GB49640	intron (14804)
LG4	375371	T	prec8	17.6466	29.7668	GB49640	intron (14804)
LG8	6655822	A	prec8	15.6511	29.7549	GB43891	cds (syn)
LG8	6655822	G	prec8	15.6511	29.7549	GB43891	cds (syn)
LG13	3497303	A	cld7	16.5491	29.7205	GB40109	intron (4243)
LG13	3497303	G	cld7	16.5491	29.7205	GB40109	intron (4243)
LG13	3497339	A	cld7	16.5491	29.7205	GB40109	intron (4207)
LG13	3497339	G	cld7	16.5491	29.7205	GB40109	intron (4207)
LG13	3497340	A	cld7	16.5491	29.7205	GB40109	intron (4206)
LG13	3497340	G	cld7	16.5491	29.7205	GB40109	intron (4206)
LG4	2642559	C	prec8	16.3681	29.716	GB53142	intron (254)
LG4	2642559	T	prec8	16.3681	29.716	GB53142	intron (254)
LG1	1304594	C	prec1	15.0489	29.6447	GB42142	intron (10811)
LG1	1304594	T	prec1	15.0489	29.6447	GB42142	intron (10811)
LG13	9378484	A	long	17.6284	29.6251	GB49899	intron (82)
LG13	9378484	G	long	17.6284	29.6251	GB49899	intron (82)
LG5	5709514	C	lat	20.246	29.6206	GB46703	intron (22)
LG5	5709514	T	lat	20.246	29.6206	GB46703	intron (22)
LG6	3180842	A	prec1	7.18584	29.5966	GB54461	intergenic (1476)
LG6	3180842	G	prec1	7.18584	29.5966	GB54461	intergenic (1476)
LG5	2788058	A	prec5	21.0349	29.5948	GB55028	intergenic (15309)
LG5	2788058	G	prec5	21.0349	29.5948	GB55028	intergenic (15309)
LG12	8859349	C	long	20.4319	29.5748	GB49363	intron (1701)
LG12	8859349	T	long	20.4319	29.5748	GB49363	intron (1701)
LG12	8853679	A	long	20.3897	29.533	GB49363	intron (821)
LG12	8853679	G	long	20.3897	29.533	GB49363	intron (821)
LG16	3896817	A	long	20.1176	29.5317	GB51264	intergenic (647)
LG16	3896817	G	long	20.1176	29.5317	GB51264	intergenic (647)
LG16	3896839	A	long	20.1176	29.5317	GB51264	intergenic (669)
LG16	3896839	G	long	20.1176	29.5317	GB51264	intergenic (669)
LG16	3896887	C	long	20.1176	29.5317	GB51264	intergenic (717)
LG16	3896887	T	long	20.1176	29.5317	GB51264	intergenic (717)
LG16	3897015	C	long	20.1176	29.5317	GB51264	intergenic (845)
LG16	3897015	G	long	20.1176	29.5317	GB51264	intergenic (845)
LG16	3897150	A	long	20.1176	29.5317	GB51264	intergenic (980)
LG16	3897150	T	long	20.1176	29.5317	GB51264	intergenic (980)
LG15	7660415	A	long	19.8234	29.5031	GB50184	intron (6863)
LG15	7660415	G	long	19.8234	29.5031	GB50184	intron (6863)
LG15	9342330	C	prec8	17.6711	29.4867	GB50262	intron (409)
LG15	9342330	T	prec8	17.6711	29.4867	GB50262	intron (409)
LG16	458096	C	long	13.2832	29.4477	GB54404	three_prime_utr ()
LG16	458096	T	long	13.2832	29.4477	GB54404	three_prime_utr ()
LG5	5709941	C	lat	19.1992	29.4168	GB46703	cds (non)
LG5	5709941	G	lat	19.1992	29.4168	GB46703	cds (non)
LG5	12346320	G	long	19.426	29.4055	GB47825	intron (216)
LG5	12346320	T	long	19.426	29.4055	GB47825	intron (216)
LG4	7649904	C	long	19.2458	29.3896	GB50393	intergenic (5704)
LG4	7649904	T	long	19.2458	29.3896	GB50393	intergenic (5704)
LG5	11781882	A	prec1	19.5076	29.3713	GB44691	intergenic (51)
LG5	11781882	G	prec1	19.5076	29.3713	GB44691	intergenic (51)
LG5	11782149	A	prec1	19.5076	29.3713	GB44691	intergenic (318)
LG5	11782149	T	prec1	19.5076	29.3713	GB44691	intergenic (318)
LG5	11782193	A	prec1	19.5076	29.3713	GB44691	intergenic (362)
LG5	11782193	G	prec1	19.5076	29.3713	GB44691	intergenic (362)
LG5	11783920	C	prec1	19.5076	29.3713	GB44692	cds (non)
LG5	11783920	T	prec1	19.5076	29.3713	GB44692	cds (non)
LG5	11784559	A	prec1	19.5076	29.3713	GB44423	three_prime_utr ()
LG5	11784559	G	prec1	19.5076	29.3713	GB44423	three_prime_utr ()
LG5	11786121	A	prec1	19.5076	29.3713	GB44423	intron (42)
LG5	11786121	G	prec1	19.5076	29.3713	GB44423	intron (42)
LG5	1277429	C	long	14.6611	29.3691	GB52290	intergenic (7579)
LG5	1277429	T	long	14.6611	29.3691	GB52290	intergenic (7579)
LG5	5711158	C	prec8	8.87251	29.3323	GB46703	cds (syn)
LG5	5711158	T	prec8	8.87251	29.3323	GB46703	cds (syn)
LG1	4423668	A	prec5	21.2627	29.3196	GB52267	intergenic (14419)
LG1	4423668	T	prec5	21.2627	29.3196	GB52267	intergenic (14419)
LG1	1283794	C	long	20.3326	29.2881	GB42142	intron (2523)
LG1	1283794	T	long	20.3326	29.2881	GB42142	intron (2523)
LG4	9225785	A	prec1	18.9107	29.2718	GB44109	intergenic (2182)
LG4	9225785	G	prec1	18.9107	29.2718	GB44109	intergenic (2182)
LG3	10460136	C	cld7	16.4571	29.2584	GB49146	intergenic (29741)
LG3	10460136	T	cld7	16.4571	29.2584	GB49146	intergenic (29741)
LG5	5709775	C	ins4	15.802	29.2492	GB46703	cds (non)
LG5	5709775	T	ins4	15.802	29.2492	GB46703	cds (non)
LG5	5709847	C	ins4	15.802	29.2492	GB46703	intron (14)
LG5	5709847	T	ins4	15.802	29.2492	GB46703	intron (14)
LG4	1429547	A	ins4	16.1946	29.2438	GB54881	intron (104)
LG4	1429547	T	ins4	16.1946	29.2438	GB54881	intron (104)
LG4	1434778	A	ins4	16.1946	29.2438	GB54881	intergenic (4980)
LG4	1434778	G	ins4	16.1946	29.2438	GB54881	intergenic (4980)
LG5	10230238	A	long	14.0129	29.2361	GB44523	intron (28)
LG5	10230238	T	long	14.0129	29.2361	GB44523	intron (28)
LG5	5709554	C	lat	20.1553	29.2172	GB46703	cds (non)
LG5	5709554	T	lat	20.1553	29.2172	GB46703	cds (non)
LG10	5667986	C	long	17.6379	29.1935	GB51375	intron (817)
LG10	5667986	T	long	17.6379	29.1935	GB51375	intron (817)
LG2	496776	A	prec5	16.6458	29.1775	GB48709	cds (non)
LG2	496776	T	prec5	16.6458	29.1775	GB48709	cds (non)
LG2	10610588	G	long	19.5942	29.1611	GB49777	intergenic (61090)
LG2	10610588	T	long	19.5942	29.1611	GB49777	intergenic (61090)
LG1	1284516	A	long	20.2719	29.138	GB42142	intron (3245)
LG1	1284516	G	long	20.2719	29.138	GB42142	intron (3245)
LG5	12346505	A	long	18.7047	29.1234	GB47825	intron (401)
LG5	12346505	G	long	18.7047	29.1234	GB47825	intron (401)
LG11	8197517	C	prec8	16.2196	29.104	GB47281	cds (syn)
LG11	8197517	T	prec8	16.2196	29.104	GB47281	cds (syn)
LG11	8207596	C	prec8	16.2196	29.104	GB47226	cds (syn)
LG11	8207596	T	prec8	16.2196	29.104	GB47226	cds (syn)
LG16	2540268	C	lat	9.24014	29.082	GB51295	intron (12484)
LG16	2540268	T	lat	9.24014	29.082	GB51295	intron (12484)
LG16	2540274	C	lat	9.24014	29.082	GB51295	intron (12490)
LG16	2540274	T	lat	9.24014	29.082	GB51295	intron (12490)
LG5	11785507	C	prec1	19.6423	29.0578	GB44423	cds (syn)
LG5	11785507	T	prec1	19.6423	29.0578	GB44423	cds (syn)
LG6	9098183	C	long	20.1263	29.0563	GB41433	intergenic (7663)
LG6	9098183	T	long	20.1263	29.0563	GB41433	intergenic (7663)
LG13	5963634	A	long	18.3813	29.0347	GB53847	intron (403)
LG13	5963634	G	long	18.3813	29.0347	GB53847	intron (403)
LG2	399496	A	prec8	13.0102	29.0281	GB48698	intron (239)
LG2	399496	G	prec8	13.0102	29.0281	GB48698	intron (239)
LG2	399758	A	prec8	13.0102	29.0281	GB48698	three_prime_utr ()
LG2	399758	G	prec8	13.0102	29.0281	GB48698	three_prime_utr ()
LG6	12170528	C	long	20.2262	29.028	GB46332	intron (1025)
LG6	12170528	T	long	20.2262	29.028	GB46332	intron (1025)
LG13	9401469	C	prec1	20.2265	29.0278	GB49874	intergenic (1151)
LG13	9401469	T	prec1	20.2265	29.0278	GB49874	intergenic (1151)
LG13	9402378	A	prec1	20.2265	29.0278	GB49874	intergenic (2060)
LG13	9402378	G	prec1	20.2265	29.0278	GB49874	intergenic (2060)
LG4	9278116	A	prec8	11.8496	28.9957	GB44113	five_prime_utr ()
LG4	9278116	G	prec8	11.8496	28.9957	GB44113	five_prime_utr ()
LG11	8179440	C	prec8	16.064	28.9785	GB47279	cds (non)
LG11	8179440	G	prec8	16.064	28.9785	GB47279	cds (non)
LG16	3227743	T	prec1	18.4634	28.8265	GB51286	intergenic (17753)
LG16	3227743	C	prec1	18.4634	28.8265	GB51286	intergenic (17753)
LG3	1754317	C	tmin1	6.99843	28.8122	GB49087	intron (3249)
LG3	1754317	T	tmin1	6.99843	28.8122	GB49087	intron (3249)
LG16	3897208	C	long	19.904	28.7648	GB51264	intergenic (1038)
LG16	3897208	T	long	19.904	28.7648	GB51264	intergenic (1038)
LG16	3897292	A	long	19.904	28.7648	GB51264	intergenic (1122)
LG16	3897292	G	long	19.904	28.7648	GB51264	intergenic (1122)
LG15	9760393	C	prec1	12.1311	28.6911	GB49946	three_prime_utr ()
LG15	9760393	T	prec1	12.1311	28.6911	GB49946	three_prime_utr ()
LG1	9716604	C	prec5	16.7125	28.6815	GB43005	intron (12197)
LG1	9716604	T	prec5	16.7125	28.6815	GB43005	intron (12197)
LG7	12454470	C	long	15.4138	28.6408	GB48105	cds (non)
LG7	12454470	T	long	15.4138	28.6408	GB48105	cds (non)
LG7	12453760	A	prec5	20.0582	28.6345	GB48105	intron (75)
LG7	12453760	G	prec5	20.0582	28.6345	GB48105	intron (75)
LG12	636950	A	long	12.4709	28.6268	GB55728	intergenic (9493)
LG12	636950	G	long	12.4709	28.6268	GB55728	intergenic (9493)
LG1	14744090	G	prec8	13.2417	28.6087	GB52128	intergenic (4126)
LG1	14744090	T	prec8	13.2417	28.6087	GB52128	intergenic (4126)
LG9	8498789	C	long	15.6683	28.5913	GB42585	intron (27463)
LG9	8498789	T	long	15.6683	28.5913	GB42585	intron (27463)
LG5	973271	C	cld4	16.9634	28.5349	GB52303	intron (1959)
LG5	973271	G	cld4	16.9634	28.5349	GB52303	intron (1959)
LG8	1297126	C	long	19.4796	28.5067	GB52582	intron (27278)
LG8	1297126	T	long	19.4796	28.5067	GB52582	intron (27278)
LG4	9271381	C	lat	19.0699	28.503	GB44099	intron (42)
LG4	9271381	T	lat	19.0699	28.503	GB44099	intron (42)
LG1	18172997	C	ins4	16.8292	28.5001	GB49729	intergenic (1481)
LG1	18172997	T	ins4	16.8292	28.5001	GB49729	intergenic (1481)
LG9	9067786	C	long	19.4686	28.476	GB42914	intergenic (5244)
LG9	9067786	T	long	19.4686	28.476	GB42914	intergenic (5244)
LG5	5431385	C	prec8	12.0057	28.4405	GB46759	intergenic (4857)
LG5	5431385	T	prec8	12.0057	28.4405	GB46759	intergenic (4857)
LG4	11294432	C	lat	19.9916	28.4287	GB44011	intron (46472)
LG4	11294432	T	lat	19.9916	28.4287	GB44011	intron (46472)
LG5	5709941	C	prec8	11.1317	28.4221	GB46703	cds (non)
LG5	5709941	G	prec8	11.1317	28.4221	GB46703	cds (non)
LG7	7279936	A	long	3.06536	28.4016	GB47977	intron (1054)
LG7	7279936	G	long	3.06536	28.4016	GB47977	intron (1054)
LG7	7279944	C	long	3.06536	28.4016	GB47977	intron (1062)
LG7	7279944	T	long	3.06536	28.4016	GB47977	intron (1062)
LG7	7280110	A	long	3.06536	28.4016	GB47977	intron (1228)
LG7	7280110	G	long	3.06536	28.4016	GB47977	intron (1228)
LG7	7280126	A	long	3.06536	28.4016	GB47977	intron (1244)
LG7	7280126	G	long	3.06536	28.4016	GB47977	intron (1244)
LG1	21279463	A	rh6	16.9287	28.3771	GB42218	intergenic (6670)
LG16	5082092	T	rh6	16.9287	28.3771	GB45622	intergenic (6500)
LG1	21279463	G	rh6	16.9287	28.3771	GB42218	intergenic (6670)
LG16	5082092	C	rh6	16.9287	28.3771	GB45622	intergenic (6500)
LG2	452205	A	prec5	18.2898	28.331	GB48706	intron (446)
LG2	452205	G	prec5	18.2898	28.331	GB48706	intron (446)
LG8	10636926	A	lat	7.6494	28.3247	GB48859	cds (non)
LG8	10636926	G	lat	7.6494	28.3247	GB48859	cds (non)
LG16	1277943	A	long	16.472	28.3128	GB54319	cds (non)
LG16	1277943	G	long	16.472	28.3128	GB54319	cds (non)
LG16	1278179	A	long	16.472	28.3128	GB54319	intergenic (225)
LG16	1278179	G	long	16.472	28.3128	GB54319	intergenic (225)
LG7	12480498	C	cld4	12.9323	28.2476	GB48173	intergenic (99)
LG7	12480498	T	cld4	12.9323	28.2476	GB48173	intergenic (99)
LG3	13118355	C	lat	15.2917	28.2405	GB50644	intergenic (1502)
LG3	13118355	T	lat	15.2917	28.2405	GB50644	intergenic (1502)
LG3	13118430	C	lat	15.2917	28.2405	GB50644	intergenic (1577)
LG3	13118430	T	lat	15.2917	28.2405	GB50644	intergenic (1577)
LG2	452449	A	lat	19.9097	28.229	GB48706	intron (348)
LG2	452449	T	lat	19.9097	28.229	GB48706	intron (348)
LG1	9724887	C	tmin6	17.0939	28.2244	GB43005	intron (3914)
LG1	9724887	T	tmin6	17.0939	28.2244	GB43005	intron (3914)
LG1	9725004	A	tmin6	17.0939	28.2244	GB43005	intron (3797)
LG1	9725004	G	tmin6	17.0939	28.2244	GB43005	intron (3797)
LG15	5300422	C	cld4	12.4273	28.2109	GB50508	cds (non)
LG15	5300422	T	cld4	12.4273	28.2109	GB50508	cds (non)
LG2	13092223	C	long	17.4284	28.2018	GB55633	cds (non)
LG2	13092223	G	long	17.4284	28.2018	GB55633	cds (non)
LG16	3229430	A	long	19.5438	28.1967	GB51286	intergenic (16066)
LG16	3229430	G	long	19.5438	28.1967	GB51286	intergenic (16066)
LG7	12472885	A	cld4	12.9533	28.1402	GB48173	intergenic (5481)
LG7	12473042	A	cld4	12.9533	28.1402	GB48173	intergenic (5324)
LG7	12472885	G	cld4	12.9533	28.1402	GB48173	intergenic (5481)
LG7	12473042	G	cld4	12.9533	28.1402	GB48173	intergenic (5324)
LG16	3229430	A	prec1	19.8619	28.1347	GB51286	intergenic (16066)
LG16	3229430	G	prec1	19.8619	28.1347	GB51286	intergenic (16066)
LG5	5709923	A	ins4	15.7166	28.0933	GB46703	cds (syn)
LG5	5709923	G	ins4	15.7166	28.0933	GB46703	cds (syn)
LG5	5709965	A	ins4	15.7166	28.0933	GB46703	cds (non)
LG5	5709965	C	ins4	15.7166	28.0933	GB46703	cds (non)
LG2	7204268	C	lat	19.6915	28.0858	GB40333	intergenic (3871)
LG2	7204268	T	lat	19.6915	28.0858	GB40333	intergenic (3871)
LG3	5157060	A	long	18.981	28.0831	GB55761	intron (29)
LG3	5157060	G	long	18.981	28.0831	GB55761	intron (29)
LG3	5157064	C	long	18.981	28.0831	GB55761	intron (33)
LG3	5157064	T	long	18.981	28.0831	GB55761	intron (33)
LG3	5157078	A	long	18.981	28.0831	GB55761	intron (47)
LG3	5157078	G	long	18.981	28.0831	GB55761	intron (47)
LG3	5157089	A	long	18.981	28.0831	GB55761	intron (58)
LG3	5157089	G	long	18.981	28.0831	GB55761	intron (58)
LG2	5892209	C	long	10.4571	28.004	GB50721	intron (2114)
LG2	5892209	T	long	10.4571	28.004	GB50721	intron (2114)
LG2	5892219	A	long	10.4571	28.004	GB50721	intron (2104)
LG2	5892219	G	long	10.4571	28.004	GB50721	intron (2104)
LG7	9655262	A	lat	19.1992	27.9636	GB42463	intron (34422)
LG7	9655262	G	lat	19.1992	27.9636	GB42463	intron (34422)
LG10	10896004	C	long	12.4836	27.9602	GB51048	intron (29396)
LG10	10896004	T	long	12.4836	27.9602	GB51048	intron (29396)
LG10	5667866	C	long	17.6363	27.9549	GB51375	intron (697)
LG10	5667866	T	long	17.6363	27.9549	GB51375	intron (697)
LG1	19510451	C	long	19.7491	27.9149	GB55321	intergenic (10910)
LG1	19510451	T	long	19.7491	27.9149	GB55321	intergenic (10910)
LG1	19510508	C	long	19.7491	27.9149	GB55321	intergenic (10967)
LG1	19510508	T	long	19.7491	27.9149	GB55321	intergenic (10967)
LG7	2841966	A	prec8	14.9013	27.9069	GB42549	intron (24)
LG7	2841966	G	prec8	14.9013	27.9069	GB42549	intron (24)
LG7	2841991	C	prec8	14.9013	27.9069	GB42549	intron (49)
LG7	2841991	T	prec8	14.9013	27.9069	GB42549	intron (49)
LG5	5709775	C	prec5	14.5203	27.9067	GB46703	cds (non)
LG5	5709775	T	prec5	14.5203	27.9067	GB46703	cds (non)
LG5	5709847	C	prec5	14.5203	27.9067	GB46703	intron (14)
LG5	5709847	T	prec5	14.5203	27.9067	GB46703	intron (14)
LG7	2527420	A	long	9.14467	27.8632	GB42565	intron (16240)
LG7	2527420	G	long	9.14467	27.8632	GB42565	intron (16240)
LG8	10632494	C	lat	7.81121	27.8594	GB48858	cds (syn)
LG8	10632494	T	lat	7.81121	27.8594	GB48858	cds (syn)
LG7	4957055	C	ins4	16.4018	27.8558	GB52228	intergenic (26879)
LG7	4957055	T	ins4	16.4018	27.8558	GB52228	intergenic (26879)
LG7	4957081	C	ins4	16.4018	27.8558	GB52228	intergenic (26905)
LG7	4957081	T	ins4	16.4018	27.8558	GB52228	intergenic (26905)
LG7	9036195	C	lat	19.6997	27.8364	GB42421	intron (2826)
LG7	9036195	T	lat	19.6997	27.8364	GB42421	intron (2826)
LG10	12297888	A	long	9.14863	27.836	GB48787	intergenic (464)
LG10	12297888	G	long	9.14863	27.836	GB48787	intergenic (464)
LG7	7334675	C	tmin6	6.83147	27.8262	GB47976	intron (421)
LG7	7334854	C	tmin6	6.83147	27.8262	GB47976	intron (242)
LG7	7334854	T	tmin6	6.83147	27.8262	GB47976	intron (242)
LG7	7334858	C	tmin6	6.83147	27.8262	GB47976	intron (238)
LG7	7334858	T	tmin6	6.83147	27.8262	GB47976	intron (238)
LG7	7334901	A	tmin6	6.83147	27.8262	GB47976	intron (195)
LG7	7334901	G	tmin6	6.83147	27.8262	GB47976	intron (195)
LG7	7334921	C	tmin6	6.83147	27.8262	GB47976	intron (175)
LG7	7334921	T	tmin6	6.83147	27.8262	GB47976	intron (175)
LG7	7334675	T	tmin6	6.83147	27.8262	GB47976	intron (421)
LG10	10384411	C	long	5.95434	27.8127	GB50963	intergenic (11107)
LG10	10384411	T	long	5.95434	27.8127	GB50963	intergenic (11107)
LG4	6410869	C	long	15.093	27.8043	GB50469	intron (76)
LG4	6410869	T	long	15.093	27.8043	GB50469	intron (76)
LG4	6410886	A	long	15.093	27.8043	GB50469	intron (59)
LG4	6410886	G	long	15.093	27.8043	GB50469	intron (59)
LG4	6410900	A	long	15.093	27.8043	GB50469	intron (45)
LG4	6410900	T	long	15.093	27.8043	GB50469	intron (45)
LG4	6410905	A	long	15.093	27.8043	GB50469	intron (40)
LG4	6410905	G	long	15.093	27.8043	GB50469	intron (40)
LG4	1433566	A	ins4	16.0325	27.7987	GB54881	intergenic (3768)
LG4	1433566	G	ins4	16.0325	27.7987	GB54881	intergenic (3768)
LG10	2249801	A	long	16.3834	27.7959	GB53596	three_prime_utr ()
LG10	2249801	G	long	16.3834	27.7959	GB53596	three_prime_utr ()
LG8	6429555	A	long	17.4	27.7845	GB43909	intron (114)
LG8	6429555	G	long	17.4	27.7845	GB43909	intron (114)
LG15	5194664	A	long	19.3499	27.7565	GB50593	intron (13)
LG15	5194664	G	long	19.3499	27.7565	GB50593	intron (13)
LG6	17308351	A	prec8	14.0628	27.7564	GB45327	intergenic (924)
LG6	17308351	G	prec8	14.0628	27.7564	GB45327	intergenic (924)
LG13	9401469	C	long	17.3753	27.7124	GB49874	intergenic (1151)
LG13	9401469	T	long	17.3753	27.7124	GB49874	intergenic (1151)
LG13	9402378	A	long	17.3753	27.7124	GB49874	intergenic (2060)
LG13	9402378	G	long	17.3753	27.7124	GB49874	intergenic (2060)
LG2	496776	A	prec8	12.6563	27.7122	GB48709	cds (non)
LG2	496776	T	prec8	12.6563	27.7122	GB48709	cds (non)
LG9	9067753	C	long	19.3507	27.692	GB42914	intergenic (5277)
LG9	9067753	G	long	19.3507	27.692	GB42914	intergenic (5277)
LG13	9483967	A	cld4	19.4771	27.672	GB49882	intron (2423)
LG13	9483967	G	cld4	19.4771	27.672	GB49882	intron (2423)
LG8	10638962	C	lat	9.62393	27.6684	GB48844	intron (206)
LG8	10638962	T	lat	9.62393	27.6684	GB48844	intron (206)
LG8	10638990	C	lat	9.62393	27.6684	GB48844	intron (178)
LG8	10638990	T	lat	9.62393	27.6684	GB48844	intron (178)
LG8	10639073	A	lat	9.62393	27.6684	GB48844	intron (95)
LG8	10639073	G	lat	9.62393	27.6684	GB48844	intron (95)
LG8	10639088	C	lat	9.62393	27.6684	GB48844	intron (80)
LG8	10639088	T	lat	9.62393	27.6684	GB48844	intron (80)
LG8	10639093	A	lat	9.62393	27.6684	GB48844	intron (75)
LG8	10639093	G	lat	9.62393	27.6684	GB48844	intron (75)
LG8	10639095	A	lat	9.62393	27.6684	GB48844	intron (73)
LG8	10639095	G	lat	9.62393	27.6684	GB48844	intron (73)
LG8	10639149	C	lat	9.62393	27.6684	GB48844	intron (19)
LG8	10639149	G	lat	9.62393	27.6684	GB48844	intron (19)
LG8	10639183	C	lat	9.62393	27.6684	GB48844	cds (syn)
LG8	10639183	T	lat	9.62393	27.6684	GB48844	cds (syn)
LG13	3981606	C	long	12.4859	27.6453	GB40089	intergenic (3681)
LG13	3981606	T	long	12.4859	27.6453	GB40089	intergenic (3681)
LG6	15978264	A	long	17.2989	27.6412	GB42373	cds (syn)
LG6	15978264	G	long	17.2989	27.6412	GB42373	cds (syn)
LG1	18172997	C	lat	16.9948	27.6369	GB49729	intergenic (1481)
LG1	18172997	T	lat	16.9948	27.6369	GB49729	intergenic (1481)
LG13	9461357	C	long	17.3426	27.6174	GB49881	intron (6949)
LG13	9461357	T	long	17.3426	27.6174	GB49881	intron (6949)
LG13	9462030	C	long	17.3426	27.6174	GB49881	intron (7622)
LG13	9462030	T	long	17.3426	27.6174	GB49881	intron (7622)
LG15	2530886	A	long	14.6186	27.6057	GB54676	intergenic (7542)
LG15	2530886	G	long	14.6186	27.6057	GB54676	intergenic (7542)
LG15	2553469	C	long	14.6186	27.6057	GB54678	intron (91)
LG15	2553469	T	long	14.6186	27.6057	GB54678	intron (91)
LG6	12216798	A	prec1	16.3669	27.5844	GB46330	intron (6598)
LG6	12216798	G	prec1	16.3669	27.5844	GB46330	intron (6598)
LG12	3318286	A	prec8	15.8343	27.5838	GB55061	intergenic (8201)
LG12	3318286	T	prec8	15.8343	27.5838	GB55061	intergenic (8201)
LG6	16351627	C	prec8	16.2182	27.5782	GB45392	three_prime_utr ()
LG6	16351627	T	prec8	16.2182	27.5782	GB45392	three_prime_utr ()
LG5	5710749	C	prec8	6.73586	27.559	GB46703	intron (34)
LG5	5710749	T	prec8	6.73586	27.559	GB46703	intron (34)
LG13	9481484	C	long	15.2146	27.5427	GB49882	cds (syn)
LG13	9481484	T	long	15.2146	27.5427	GB49882	cds (syn)
LG13	9481496	C	long	15.2146	27.5427	GB49882	cds (syn)
LG13	9481496	T	long	15.2146	27.5427	GB49882	cds (syn)
LG13	9481520	C	long	15.2146	27.5427	GB49882	cds (syn)
LG13	9481520	G	long	15.2146	27.5427	GB49882	cds (syn)
LG13	9481566	C	long	15.2146	27.5427	GB49882	intron (22)
LG13	9481566	T	long	15.2146	27.5427	GB49882	intron (22)
LG13	9481655	A	long	15.2146	27.5427	GB49882	intron (111)
LG13	9481655	G	long	15.2146	27.5427	GB49882	intron (111)
LG13	9481729	A	long	15.2146	27.5427	GB49882	intron (185)
LG13	9481729	G	long	15.2146	27.5427	GB49882	intron (185)
LG9	5685238	C	long	19.5011	27.5388	GB42806	intergenic (13749)
LG9	5685238	T	long	19.5011	27.5388	GB42806	intergenic (13749)
LG1	833536	A	tmin1	18.9787	27.535	GB42151	intergenic (10118)
LG1	833536	G	tmin1	18.9787	27.535	GB42151	intergenic (10118)
LG9	7162174	C	prec8	13.6444	27.5222	GB42620	intergenic (724)
LG9	7162174	T	prec8	13.6444	27.5222	GB42620	intergenic (724)
LG1	24176526	A	tmin6	15.9773	27.4923	GB51546	intergenic (15147)
LG1	24176526	G	tmin6	15.9773	27.4923	GB51546	intergenic (15147)
LG6	17183492	A	long	17.5182	27.4874	GB45329	intergenic (774)
LG6	17183492	G	long	17.5182	27.4874	GB45329	intergenic (774)
LG6	17183533	C	long	17.5182	27.4874	GB45329	intergenic (815)
LG6	17183533	T	long	17.5182	27.4874	GB45329	intergenic (815)
LG6	17183542	C	long	17.5182	27.4874	GB45329	intergenic (824)
LG6	17183542	T	long	17.5182	27.4874	GB45329	intergenic (824)
LG14	2225368	C	prec8	6.89182	27.4809	GB43784	intron (6039)
LG14	2225368	T	prec8	6.89182	27.4809	GB43784	intron (6039)
LG14	2225390	A	prec8	6.89182	27.4809	GB43784	intron (6017)
LG14	2225390	G	prec8	6.89182	27.4809	GB43784	intron (6017)
LG14	2225448	C	prec8	6.89182	27.4809	GB43784	intron (5959)
LG14	2225448	T	prec8	6.89182	27.4809	GB43784	intron (5959)
LG14	2225515	C	prec8	6.89182	27.4809	GB43784	intron (5892)
LG14	2225515	T	prec8	6.89182	27.4809	GB43784	intron (5892)
LG2	500372	C	prec5	17.4917	27.4787	GB48691	intron (28)
LG2	500372	T	prec5	17.4917	27.4787	GB48691	intron (28)
LG6	15978370	A	long	16.9765	27.4707	GB42373	intron (37)
LG6	15978370	G	long	16.9765	27.4707	GB42373	intron (37)
LG13	5458230	C	prec8	15.2882	27.4698	GB40054	three_prime_utr ()
LG13	5458230	T	prec8	15.2882	27.4698	GB40054	three_prime_utr ()
LG12	7529646	A	lat	3.76569	27.4676	GB40662	intergenic (21490)
LG12	7529646	G	lat	3.76569	27.4676	GB40662	intergenic (21490)
LG1	22928696	C	long	15.0538	27.462	GB51576	intergenic (61948)
LG1	22928696	T	long	15.0538	27.462	GB51576	intergenic (61948)
LG1	22928731	A	long	15.0538	27.462	GB51576	intergenic (61913)
LG1	22928731	G	long	15.0538	27.462	GB51576	intergenic (61913)
LG7	4957055	C	lat	17.6006	27.4604	GB52228	intergenic (26879)
LG7	4957055	T	lat	17.6006	27.4604	GB52228	intergenic (26879)
LG7	4957081	C	lat	17.6006	27.4604	GB52228	intergenic (26905)
LG7	4957081	T	lat	17.6006	27.4604	GB52228	intergenic (26905)
LG13	9441951	G	long	16.9629	27.4573	GB49880	intron (1140)
LG13	9441951	T	long	16.9629	27.4573	GB49880	intron (1140)
LG2	8096050	A	lat	19.5726	27.4476	GB46589	intergenic (145825)
LG2	8096050	G	lat	19.5726	27.4476	GB46589	intergenic (145825)
LG14	5652628	G	prec8	16.0242	27.4464	GB43719	intron (8881)
LG14	5652628	T	prec8	16.0242	27.4464	GB43719	intron (8881)
LG14	5652644	A	prec8	16.0242	27.4464	GB43719	intron (8897)
LG14	5652644	G	prec8	16.0242	27.4464	GB43719	intron (8897)
LG5	5709628	A	lat	19.3532	27.4406	GB46703	intron (14)
LG5	5709628	G	lat	19.3532	27.4406	GB46703	intron (14)
LG7	6938322	C	lat	13.4208	27.4247	GB48301	intron (19549)
LG7	6938322	T	lat	13.4208	27.4247	GB48301	intron (19549)
LG12	9300309	C	tmin1	14.817	27.4205	GB52025	intergenic (602)
LG12	9300309	T	tmin1	14.817	27.4205	GB52025	intergenic (602)
LG15	1647790	G	prec1	8.08419	27.3855	GB48015	intergenic (6554)
LG15	1647790	A	prec1	8.08419	27.3855	GB48015	intergenic (6554)
LG2	499044	C	prec5	17.7076	27.3181	GB48691	intergenic (57)
LG2	499044	T	prec5	17.7076	27.3181	GB48691	intergenic (57)
LG2	499329	A	prec5	17.7076	27.3181	GB48691	three_prime_utr ()
LG2	499329	G	prec5	17.7076	27.3181	GB48691	three_prime_utr ()
LG3	5021484	A	long	19.4649	27.3165	GB55780	intergenic (2630)
LG3	5021484	G	long	19.4649	27.3165	GB55780	intergenic (2630)
LG16	3897923	A	tmin1	19.2429	27.2972	GB51264	intergenic (1753)
LG16	3897923	G	tmin1	19.2429	27.2972	GB51264	intergenic (1753)
LG1	14744090	G	prec5	16.8647	27.2861	GB52128	intergenic (4126)
LG1	14744090	T	prec5	16.8647	27.2861	GB52128	intergenic (4126)
LG5	8583660	A	long	19.3867	27.2459	GB48639	intron (2122)
LG5	8583660	C	long	19.3867	27.2459	GB48639	intron (2122)
LG5	8583663	A	long	19.3867	27.2459	GB48639	intron (2119)
LG5	8583663	G	long	19.3867	27.2459	GB48639	intron (2119)
LG5	4021688	C	ins4	15.8261	27.242	GB40916	intergenic (6839)
LG5	4021688	T	ins4	15.8261	27.242	GB40916	intergenic (6839)
LG1	29564176	C	long	18.079	27.2291	GB42290	intergenic (64020)
LG1	29564176	T	long	18.079	27.2291	GB42290	intergenic (64020)
LG1	9724914	C	prec8	10.9383	27.201	GB43005	intron (3887)
LG1	9724914	G	prec8	10.9383	27.201	GB43005	intron (3887)
LG1	9724985	A	prec8	10.9383	27.201	GB43005	intron (3816)
LG1	9724985	G	prec8	10.9383	27.201	GB43005	intron (3816)
LG11	367983	A	prec5	9.06303	27.1978	GB46638	intron (1119)
LG11	367983	G	prec5	9.06303	27.1978	GB46638	intron (1119)
LG13	9391631	A	long	17.4723	27.1734	GB49899	intron (4322)
LG13	9391631	G	long	17.4723	27.1734	GB49899	intron (4322)
LG7	8602298	C	long	16.6035	27.1712	GB42408	intron (7371)
LG7	8602298	T	long	16.6035	27.1712	GB42408	intron (7371)
LG1	1334360	C	long	4.06198	27.1595	GB42142	intron (4739)
LG1	1334360	T	long	4.06198	27.1595	GB42142	intron (4739)
LG5	3529793	A	long	18.6576	27.1524	GB51389	intron (2601)
LG5	3529793	G	long	18.6576	27.1524	GB51389	intron (2601)
LG11	8150132	C	long	14.4954	27.1283	GB47275	intergenic (2553)
LG11	8150132	T	long	14.4954	27.1283	GB47275	intergenic (2553)
LG11	8150137	A	long	14.4954	27.1283	GB47275	intergenic (2558)
LG11	8150137	G	long	14.4954	27.1283	GB47275	intergenic (2558)
LG11	8150188	A	long	14.4954	27.1283	GB47275	intergenic (2609)
LG11	8150188	G	long	14.4954	27.1283	GB47275	intergenic (2609)
LG11	8150249	A	long	14.4954	27.1283	GB47275	intergenic (2670)
LG11	8150249	G	long	14.4954	27.1283	GB47275	intergenic (2670)
LG11	8150300	C	long	14.4954	27.1283	GB47275	intergenic (2721)
LG11	8150300	T	long	14.4954	27.1283	GB47275	intergenic (2721)
LG11	8150310	A	long	14.4954	27.1283	GB47275	intergenic (2731)
LG11	8150310	G	long	14.4954	27.1283	GB47275	intergenic (2731)
LG11	8150323	C	long	14.4954	27.1283	GB47275	intergenic (2744)
LG11	8150323	T	long	14.4954	27.1283	GB47275	intergenic (2744)
LG15	5300888	A	rh1	12.9646	27.1093	GB50508	cds (syn)
LG15	5300888	G	rh1	12.9646	27.1093	GB50508	cds (syn)
LG11	383939	C	ins4	15.2785	27.0912	GB46620	intron (434)
LG11	383939	T	ins4	15.2785	27.0912	GB46620	intron (434)
LG11	384028	A	ins4	15.2785	27.0912	GB46620	intron (345)
LG11	384028	G	ins4	15.2785	27.0912	GB46620	intron (345)
LG11	384113	C	ins4	15.2785	27.0912	GB46620	intron (260)
LG11	384113	T	ins4	15.2785	27.0912	GB46620	intron (260)
LG15	9761465	C	long	18.1944	27.0498	GB49946	intron (18)
LG15	9761465	T	long	18.1944	27.0498	GB49946	intron (18)
LG1	9717576	C	prec1	11.8608	27.0492	GB43005	intron (11225)
LG1	9717576	G	prec1	11.8608	27.0492	GB43005	intron (11225)
LG2	14770406	C	cld7	15.9843	27.0436	GB55469	intergenic (2713)
LG2	14770406	G	cld7	15.9843	27.0436	GB55469	intergenic (2713)
LG5	5957633	C	long	10.5406	27.0431	GB46771	intron (29356)
LG5	5957633	T	long	10.5406	27.0431	GB46771	intron (29356)
LG3	7197670	C	prec1	1.04412	27.0429	GB53709	five_prime_utr ()
LG14	8178107	T	prec1	1.04412	27.0429	GB52707	intergenic (16303)
LG3	7197670	T	prec1	1.04412	27.0429	GB53709	five_prime_utr ()
LG14	8178107	C	prec1	1.04412	27.0429	GB52707	intergenic (16303)
LG5	5709941	C	ins4	15.6048	27.0151	GB46703	cds (non)
LG5	5709941	G	ins4	15.6048	27.0151	GB46703	cds (non)
LG2	14157684	A	prec1	19.245	26.9984	GB55588	intergenic (395)
LG2	14157684	G	prec1	19.245	26.9984	GB55588	intergenic (395)
LG10	2250169	A	long	15.864	26.9969	GB53596	three_prime_utr ()
LG10	2250169	G	long	15.864	26.9969	GB53596	three_prime_utr ()
LG9	5685139	C	long	19.2447	26.9752	GB42806	intergenic (13848)
LG9	5685139	T	long	19.2447	26.9752	GB42806	intergenic (13848)
LG9	5685145	A	long	19.2447	26.9752	GB42806	intergenic (13842)
LG9	5685145	G	long	19.2447	26.9752	GB42806	intergenic (13842)
LG1	14748271	C	prec8	12.4522	26.973	GB52128	intergenic (8307)
LG1	14748271	T	prec8	12.4522	26.973	GB52128	intergenic (8307)
LG7	12453760	A	lat	16.5655	26.9602	GB48105	intron (75)
LG7	12453760	G	lat	16.5655	26.9602	GB48105	intron (75)
LG1	9724253	A	lat	18.291	26.9532	GB43005	intron (4548)
LG1	9724253	C	lat	18.291	26.9532	GB43005	intron (4548)
LG1	9724316	A	lat	18.291	26.9532	GB43005	intron (4485)
LG1	9724316	T	lat	18.291	26.9532	GB43005	intron (4485)
LG14	2227460	C	lat	17.5909	26.9453	GB43784	intron (3947)
LG14	2227460	T	lat	17.5909	26.9453	GB43784	intron (3947)
LG14	2227877	C	lat	17.5909	26.9453	GB43784	intron (3530)
LG14	2227877	T	lat	17.5909	26.9453	GB43784	intron (3530)
LG9	7636016	C	ins4	16.3082	26.9006	GB42603	intron (83733)
LG9	7636016	T	ins4	16.3082	26.9006	GB42603	intron (83733)
LG1	16294296	C	long	11.6001	26.896	GB47371	intron (22152)
LG1	16294296	G	long	11.6001	26.896	GB47371	intron (22152)
LG5	1006463	A	cld7	16.5713	26.8942	GB52303	intron (1149)
LG5	1006463	G	cld7	16.5713	26.8942	GB52303	intron (1149)
LG14	76424	A	prec1	16.2618	26.8922	GB49050	intergenic (106369)
LG14	76424	G	prec1	16.2618	26.8922	GB49050	intergenic (106369)
LG6	3173499	C	prec1	13.08	26.8833	GB54485	cds (non)
LG6	3173499	T	prec1	13.08	26.8833	GB54485	cds (non)
LG11	6100426	A	prec1	4.81573	26.8804	GB49841	intergenic (1693)
LG11	6100426	G	prec1	4.81573	26.8804	GB49841	intergenic (1693)
LG11	6137184	C	prec1	4.81573	26.8804	GB49826	intergenic (796)
LG11	6137184	T	prec1	4.81573	26.8804	GB49826	intergenic (796)
LG11	6140473	C	prec1	4.81573	26.8804	GB49826	intergenic (4085)
LG11	6140473	T	prec1	4.81573	26.8804	GB49826	intergenic (4085)
LG11	6141525	A	prec1	4.81573	26.8804	GB49826	intergenic (5137)
LG11	6141525	T	prec1	4.81573	26.8804	GB49826	intergenic (5137)
LG6	2716027	C	long	17.6039	26.8576	GB41093	intergenic (29354)
LG6	2716027	T	long	17.6039	26.8576	GB41093	intergenic (29354)
LG6	3124347	A	long	18.9431	26.8541	GB54482	intergenic (2691)
LG6	3124347	G	long	18.9431	26.8541	GB54482	intergenic (2691)
LG5	5711158	C	lat	8.14271	26.8506	GB46703	cds (syn)
LG5	5711158	T	lat	8.14271	26.8506	GB46703	cds (syn)
LG9	8743437	A	tmin1	13.7656	26.8351	GB42902	cds (syn)
LG9	8743437	G	tmin1	13.7656	26.8351	GB42902	cds (syn)
LG11	2975055	A	prec8	13.9571	26.8291	GB55143	intergenic (216)
LG11	2975055	G	prec8	13.9571	26.8291	GB55143	intergenic (216)
LG14	8897163	A	long	13.2336	26.8272	GB41653	three_prime_utr ()
LG14	8897163	G	long	13.2336	26.8272	GB41653	three_prime_utr ()
LG11	8171955	C	long	18.5397	26.8271	GB47278	intron (1053)
LG11	8171955	T	long	18.5397	26.8271	GB47278	intron (1053)
LG10	10900035	C	prec8	0.860969	26.8143	GB51048	intron (33427)
LG15	6327938	G	prec8	0.860969	26.8143	GB50101	intron (553)
LG10	10900035	T	prec8	0.860969	26.8143	GB51048	intron (33427)
LG15	6327938	A	prec8	0.860969	26.8143	GB50101	intron (553)
LG1	23331100	A	prec5	14.3635	26.7992	GB51611	intron (5274)
LG1	23331100	G	prec5	14.3635	26.7992	GB51611	intron (5274)
LG3	11876686	A	prec5	8.15971	26.7952	GB41254	intergenic (48068)
LG3	11876686	G	prec5	8.15971	26.7952	GB41254	intergenic (48068)
LG2	5892258	A	long	11.6034	26.7522	GB50721	intron (2065)
LG2	5892258	G	long	11.6034	26.7522	GB50721	intron (2065)
LG1	9724979	T	tmin1	17.0024	26.7448	GB43005	intron (3822)
LG1	9724979	C	tmin1	17.0024	26.7448	GB43005	intron (3822)
LG9	9067784	C	long	19.0199	26.713	GB42914	intergenic (5246)
LG9	9067784	T	long	19.0199	26.713	GB42914	intergenic (5246)
LG11	11438440	C	ins4	12.5296	26.7071	GB45016	intergenic (16921)
LG11	11438440	T	ins4	12.5296	26.7071	GB45016	intergenic (16921)
LG11	11438474	A	ins4	12.5296	26.7071	GB45016	intergenic (16887)
LG11	11438474	G	ins4	12.5296	26.7071	GB45016	intergenic (16887)
LG11	11438481	A	ins4	12.5296	26.7071	GB45016	intergenic (16880)
LG11	11438481	T	ins4	12.5296	26.7071	GB45016	intergenic (16880)
LG11	11438495	C	ins4	12.5296	26.7071	GB45016	intergenic (16866)
LG11	11438495	T	ins4	12.5296	26.7071	GB45016	intergenic (16866)
LG11	11438498	A	ins4	12.5296	26.7071	GB45016	intergenic (16863)
LG11	11438498	G	ins4	12.5296	26.7071	GB45016	intergenic (16863)
LG11	11438506	C	ins4	12.5296	26.7071	GB45016	intergenic (16855)
LG11	11438506	G	ins4	12.5296	26.7071	GB45016	intergenic (16855)
LG11	11438513	C	ins4	12.5296	26.7071	GB45016	intergenic (16848)
LG11	11438513	T	ins4	12.5296	26.7071	GB45016	intergenic (16848)
LG11	11438723	A	ins4	12.5296	26.7071	GB45016	intergenic (16638)
LG11	11438723	G	ins4	12.5296	26.7071	GB45016	intergenic (16638)
LG11	11438725	C	ins4	12.5296	26.7071	GB45016	intergenic (16636)
LG11	11438725	T	ins4	12.5296	26.7071	GB45016	intergenic (16636)
LG11	11438776	A	ins4	12.5296	26.7071	GB45016	intergenic (16585)
LG11	11438776	G	ins4	12.5296	26.7071	GB45016	intergenic (16585)
LG11	11438791	A	ins4	12.5296	26.7071	GB45016	intergenic (16570)
LG11	11438791	G	ins4	12.5296	26.7071	GB45016	intergenic (16570)
LG11	11438808	A	ins4	12.5296	26.7071	GB45016	intergenic (16553)
LG11	11438808	G	ins4	12.5296	26.7071	GB45016	intergenic (16553)
LG11	11438816	C	ins4	12.5296	26.7071	GB45016	intergenic (16545)
LG11	11438816	T	ins4	12.5296	26.7071	GB45016	intergenic (16545)
LG11	11438818	A	ins4	12.5296	26.7071	GB45016	intergenic (16543)
LG11	11438818	G	ins4	12.5296	26.7071	GB45016	intergenic (16543)
LG11	11438865	A	ins4	12.5296	26.7071	GB45016	intergenic (16496)
LG11	11438865	T	ins4	12.5296	26.7071	GB45016	intergenic (16496)
LG11	11438884	A	ins4	12.5296	26.7071	GB45016	intergenic (16477)
LG11	11438884	G	ins4	12.5296	26.7071	GB45016	intergenic (16477)
LG11	11438903	C	ins4	12.5296	26.7071	GB45016	intergenic (16458)
LG11	11438903	T	ins4	12.5296	26.7071	GB45016	intergenic (16458)
LG11	11439207	A	ins4	12.5296	26.7071	GB45016	intergenic (16154)
LG11	11439207	G	ins4	12.5296	26.7071	GB45016	intergenic (16154)
LG11	11439237	A	ins4	12.5296	26.7071	GB45016	intergenic (16124)
LG11	11439237	G	ins4	12.5296	26.7071	GB45016	intergenic (16124)
LG11	11441837	A	prec8	7.32106	26.7042	GB45016	intergenic (13524)
LG11	11441837	G	prec8	7.32106	26.7042	GB45016	intergenic (13524)
LG5	5431362	A	prec8	11.3764	26.6821	GB46759	intergenic (4880)
LG5	5431362	G	prec8	11.3764	26.6821	GB46759	intergenic (4880)
LG7	12454281	C	cld4	17.0862	26.6716	GB48105	intron (85)
LG7	12454281	T	cld4	17.0862	26.6716	GB48105	intron (85)
LG7	12454436	A	cld4	17.0862	26.6716	GB48105	cds (syn)
LG7	12454436	G	cld4	17.0862	26.6716	GB48105	cds (syn)
LG1	5586381	C	cld4	19.1422	26.6622	GB54850	intron (3718)
LG1	5586381	T	cld4	19.1422	26.6622	GB54850	intron (3718)
LG13	9392050	C	long	14.4684	26.6553	GB49899	intron (3903)
LG13	9392050	T	long	14.4684	26.6553	GB49899	intron (3903)
LG15	1477108	T	long	16.6943	26.6508	GB46227	intron (47)
LG15	1477175	T	long	16.6943	26.6508	GB46227	cds (syn)
LG15	1477318	A	long	16.6943	26.6508	GB46227	cds (non)
LG15	1477325	T	long	16.6943	26.6508	GB46227	cds (non)
LG15	1477339	A	long	16.6943	26.6508	GB46227	cds (non)
LG15	1477108	C	long	16.6943	26.6508	GB46227	intron (47)
LG15	1477175	C	long	16.6943	26.6508	GB46227	cds (syn)
LG15	1477318	G	long	16.6943	26.6508	GB46227	cds (non)
LG15	1477325	A	long	16.6943	26.6508	GB46227	cds (non)
LG15	1477339	G	long	16.6943	26.6508	GB46227	cds (non)
LG13	9377430	C	prec1	18.9828	26.6507	GB49899	intron (530)
LG13	9377430	T	prec1	18.9828	26.6507	GB49899	intron (530)
LG10	3114379	C	prec1	11.8845	26.6211	GB46368	cds (non)
LG10	3114379	T	prec1	11.8845	26.6211	GB46368	cds (non)
LG10	3114960	G	prec1	11.8845	26.6211	GB46368	intron (123)
LG10	3114960	T	prec1	11.8845	26.6211	GB46368	intron (123)
LG11	11439461	A	prec5	9.42267	26.6193	GB45016	intergenic (15900)
LG11	11439520	T	prec5	9.42267	26.6193	GB45016	intergenic (15841)
LG11	11439533	T	prec5	9.42267	26.6193	GB45016	intergenic (15828)
LG11	11439535	T	prec5	9.42267	26.6193	GB45016	intergenic (15826)
LG11	11439557	T	prec5	9.42267	26.6193	GB45016	intergenic (15804)
LG11	11439639	A	prec5	9.42267	26.6193	GB45016	intergenic (15722)
LG11	11439649	C	prec5	9.42267	26.6193	GB45016	intergenic (15712)
LG11	11439660	A	prec5	9.42267	26.6193	GB45016	intergenic (15701)
LG11	11439665	C	prec5	9.42267	26.6193	GB45016	intergenic (15696)
LG11	11439670	C	prec5	9.42267	26.6193	GB45016	intergenic (15691)
LG11	11439678	G	prec5	9.42267	26.6193	GB45016	intergenic (15683)
LG11	11439682	T	prec5	9.42267	26.6193	GB45016	intergenic (15679)
LG11	11440120	A	prec5	9.42267	26.6193	GB45016	intergenic (15241)
LG11	11440134	C	prec5	9.42267	26.6193	GB45016	intergenic (15227)
LG11	11440266	T	prec5	9.42267	26.6193	GB45016	intergenic (15095)
LG11	11440355	T	prec5	9.42267	26.6193	GB45016	intergenic (15006)
LG11	11440469	C	prec5	9.42267	26.6193	GB45016	intergenic (14892)
LG11	11439461	G	prec5	9.42267	26.6193	GB45016	intergenic (15900)
LG11	11439520	C	prec5	9.42267	26.6193	GB45016	intergenic (15841)
LG11	11439533	C	prec5	9.42267	26.6193	GB45016	intergenic (15828)
LG11	11439535	A	prec5	9.42267	26.6193	GB45016	intergenic (15826)
LG11	11439557	A	prec5	9.42267	26.6193	GB45016	intergenic (15804)
LG11	11439639	G	prec5	9.42267	26.6193	GB45016	intergenic (15722)
LG11	11439649	T	prec5	9.42267	26.6193	GB45016	intergenic (15712)
LG11	11439660	G	prec5	9.42267	26.6193	GB45016	intergenic (15701)
LG11	11439665	G	prec5	9.42267	26.6193	GB45016	intergenic (15696)
LG11	11439670	T	prec5	9.42267	26.6193	GB45016	intergenic (15691)
LG11	11439678	A	prec5	9.42267	26.6193	GB45016	intergenic (15683)
LG11	11439682	C	prec5	9.42267	26.6193	GB45016	intergenic (15679)
LG11	11440120	G	prec5	9.42267	26.6193	GB45016	intergenic (15241)
LG11	11440134	T	prec5	9.42267	26.6193	GB45016	intergenic (15227)
LG11	11440266	C	prec5	9.42267	26.6193	GB45016	intergenic (15095)
LG11	11440355	A	prec5	9.42267	26.6193	GB45016	intergenic (15006)
LG11	11440469	T	prec5	9.42267	26.6193	GB45016	intergenic (14892)
LG13	9461357	C	prec1	19.2783	26.6138	GB49881	intron (6949)
LG13	9461357	T	prec1	19.2783	26.6138	GB49881	intron (6949)
LG13	9462030	C	prec1	19.2783	26.6138	GB49881	intron (7622)
LG13	9462030	T	prec1	19.2783	26.6138	GB49881	intron (7622)
LG7	12454630	C	cld4	16.0606	26.6085	GB48105	three_prime_utr ()
LG7	12454630	T	cld4	16.0606	26.6085	GB48105	three_prime_utr ()
LG13	9585217	C	long	18.0953	26.5948	GB49888	intergenic (3337)
LG13	9585217	T	long	18.0953	26.5948	GB49888	intergenic (3337)
LG16	6234521	C	prec1	15.4972	26.5927	GB45970	intron (76)
LG16	6234521	T	prec1	15.4972	26.5927	GB45970	intron (76)
LG3	5833116	A	long	9.99035	26.5706	GB55744	intron (3677)
LG3	5833116	G	long	9.99035	26.5706	GB55744	intron (3677)
LG5	5710749	C	lat	12.414	26.5582	GB46703	intron (34)
LG5	5710749	T	lat	12.414	26.5582	GB46703	intron (34)
LG8	181794	A	prec1	18.5321	26.5542	GB47875	intron (19370)
LG8	181794	G	prec1	18.5321	26.5542	GB47875	intron (19370)
LG16	592382	C	long	18.1783	26.5514	GB54303	intergenic (7136)
LG16	592382	T	long	18.1783	26.5514	GB54303	intergenic (7136)
LG2	13144121	A	long	15.7788	26.5331	GB55382	intergenic (375)
LG2	13144121	G	long	15.7788	26.5331	GB55382	intergenic (375)
LG8	5104809	A	long	18.2143	26.5041	GB54511	three_prime_utr ()
LG8	5104809	G	long	18.2143	26.5041	GB54511	three_prime_utr ()
LG1	15706261	A	long	18.6306	26.5028	GB55263	cds (non)
LG1	15706261	G	long	18.6306	26.5028	GB55263	cds (non)
LG9	4219974	C	long	18.21	26.4944	GB44831	intron (3146)
LG9	4219974	T	long	18.21	26.4944	GB44831	intron (3146)
LG9	4219993	A	long	18.21	26.4944	GB44831	intron (3165)
LG9	4219993	G	long	18.21	26.4944	GB44831	intron (3165)
LG5	973207	A	cld4	16.2363	26.4828	GB52303	intron (2023)
LG5	973207	G	cld4	16.2363	26.4828	GB52303	intron (2023)
LG5	973227	A	cld4	16.2363	26.4828	GB52303	intron (2003)
LG5	973227	G	cld4	16.2363	26.4828	GB52303	intron (2003)
LG5	973229	A	cld4	16.2363	26.4828	GB52303	intron (2001)
LG5	973229	G	cld4	16.2363	26.4828	GB52303	intron (2001)
LG5	973231	C	cld4	16.2363	26.4828	GB52303	intron (1999)
LG5	973231	G	cld4	16.2363	26.4828	GB52303	intron (1999)
LG5	973276	A	cld4	16.2363	26.4828	GB52303	intron (1954)
LG5	973276	G	cld4	16.2363	26.4828	GB52303	intron (1954)
LG2	13717409	C	long	9.32471	26.4776	GB55600	three_prime_utr ()
LG2	13717409	T	long	9.32471	26.4776	GB55600	three_prime_utr ()
LG9	4593277	A	long	18.7057	26.467	GB42740	intron (856)
LG9	4593277	G	long	18.7057	26.467	GB42740	intron (856)
LG2	11066519	A	prec1	18.741	26.4606	GB49805	intron (358)
LG2	11066519	G	prec1	18.741	26.4606	GB49805	intron (358)
LG2	11066527	A	prec1	18.741	26.4606	GB49805	intron (350)
LG2	11066527	T	prec1	18.741	26.4606	GB49805	intron (350)
LG11	14420387	A	prec1	19.2843	26.4424	GB43188	intron (9505)
LG11	14420387	T	prec1	19.2843	26.4424	GB43188	intron (9505)
LG12	2409542	C	lat	5.02548	26.4281	GB55088	intron (12039)
LG12	2409542	T	lat	5.02548	26.4281	GB55088	intron (12039)
LG10	6851722	A	long	13.2112	26.4241	GB48436	intron (388)
LG10	6851722	G	long	13.2112	26.4241	GB48436	intron (388)
LG8	2132931	C	long	19.0694	26.4093	GB41118	cds (non)
LG8	2132931	T	long	19.0694	26.4093	GB41118	cds (non)
LG8	11781365	A	long	19.0805	26.4089	GB41989	intron (2905)
LG8	11781365	G	long	19.0805	26.4089	GB41989	intron (2905)
LG1	833512	G	tmin1	18.2665	26.4045	GB42151	intergenic (10094)
LG1	833512	T	tmin1	18.2665	26.4045	GB42151	intergenic (10094)
LG2	497247	C	prec5	17.6361	26.3881	GB48709	intergenic (254)
LG2	497247	T	prec5	17.6361	26.3881	GB48709	intergenic (254)
LG2	498556	A	prec5	17.6361	26.3881	GB48691	intergenic (545)
LG2	498556	T	prec5	17.6361	26.3881	GB48691	intergenic (545)
LG2	498580	A	prec5	17.6361	26.3881	GB48691	intergenic (521)
LG2	498580	G	prec5	17.6361	26.3881	GB48691	intergenic (521)
LG2	498781	A	prec5	17.6361	26.3881	GB48691	intergenic (320)
LG2	498781	G	prec5	17.6361	26.3881	GB48691	intergenic (320)
LG2	498838	A	prec5	17.6361	26.3881	GB48691	intergenic (263)
LG2	498838	G	prec5	17.6361	26.3881	GB48691	intergenic (263)
LG11	384031	C	ins4	15.0103	26.3754	GB46620	intron (342)
LG11	384031	T	ins4	15.0103	26.3754	GB46620	intron (342)
LG11	384039	A	ins4	15.0103	26.3754	GB46620	intron (334)
LG11	384039	G	ins4	15.0103	26.3754	GB46620	intron (334)
LG15	9759605	C	prec1	11.9591	26.3723	GB50280	intergenic (297)
LG15	9759605	T	prec1	11.9591	26.3723	GB50280	intergenic (297)
LG13	9523536	C	long	19.0663	26.3692	GB49897	intron (1763)
LG13	9523536	T	long	19.0663	26.3692	GB49897	intron (1763)
LG6	3200969	A	prec1	11.8969	26.3679	GB54460	cds (non)
LG6	3200969	G	prec1	11.8969	26.3679	GB54460	cds (non)
LG4	1781753	C	prec8	16.7427	26.3675	GB53122	intron (6586)
LG4	1781753	T	prec8	16.7427	26.3675	GB53122	intron (6586)
LG9	8571364	C	lat	15.264	26.3536	GB42583	intergenic (7911)
LG9	8571364	G	lat	15.264	26.3536	GB42583	intergenic (7911)
LG7	9036411	A	prec5	18.9473	26.3354	GB42421	intron (2610)
LG7	9036411	G	prec5	18.9473	26.3354	GB42421	intron (2610)
LG5	2787823	C	prec5	19.0853	26.3191	GB55028	intergenic (15544)
LG5	2787823	T	prec5	19.0853	26.3191	GB55028	intergenic (15544)
LG5	2787881	C	prec5	19.0853	26.3191	GB55028	intergenic (15486)
LG5	2787881	T	prec5	19.0853	26.3191	GB55028	intergenic (15486)
LG5	2787900	A	prec5	19.0853	26.3191	GB55028	intergenic (15467)
LG5	2787900	G	prec5	19.0853	26.3191	GB55028	intergenic (15467)
LG5	2787944	A	prec5	19.0853	26.3191	GB55028	intergenic (15423)
LG5	2787944	T	prec5	19.0853	26.3191	GB55028	intergenic (15423)
LG5	2788073	C	prec5	19.4475	26.306	GB55028	intergenic (15294)
LG5	2788073	T	prec5	19.4475	26.306	GB55028	intergenic (15294)
LG5	2788075	A	prec5	19.4475	26.306	GB55028	intergenic (15292)
LG5	2788075	T	prec5	19.4475	26.306	GB55028	intergenic (15292)
LG5	2788085	C	prec5	19.4475	26.306	GB55028	intergenic (15282)
LG5	2788085	T	prec5	19.4475	26.306	GB55028	intergenic (15282)
LG5	2788103	A	prec5	19.4475	26.306	GB55028	intergenic (15264)
LG5	2788103	G	prec5	19.4475	26.306	GB55028	intergenic (15264)
LG6	12232083	C	ins4	16.0555	26.3042	GB46330	intron (21883)
LG6	12232083	G	ins4	16.0555	26.3042	GB46330	intron (21883)
LG15	9750721	C	rh1	14.6861	26.2962	GB50278	intergenic (561)
LG15	9750721	T	rh1	14.6861	26.2962	GB50278	intergenic (561)
LG15	9750771	A	rh1	14.6861	26.2962	GB50278	intergenic (511)
LG15	9750771	G	rh1	14.6861	26.2962	GB50278	intergenic (511)
LG11	10652994	A	long	18.4841	26.2632	GB45131	intergenic (2444)
LG11	10652994	G	long	18.4841	26.2632	GB45131	intergenic (2444)
LG16	3896219	A	long	18.8768	26.2558	GB51264	intergenic (49)
LG16	3896219	G	long	18.8768	26.2558	GB51264	intergenic (49)
LG14	5665020	C	long	14.3956	26.2435	GB43719	intron (5895)
LG14	5665020	T	long	14.3956	26.2435	GB43719	intron (5895)
LG6	5907752	C	rh1	10.6396	26.2378	GB46078	intergenic (6284)
LG6	5907752	T	rh1	10.6396	26.2378	GB46078	intergenic (6284)
LG6	5908282	C	rh1	10.6396	26.2378	GB46078	intergenic (5754)
LG6	5908282	T	rh1	10.6396	26.2378	GB46078	intergenic (5754)
LG2	4032629	C	long	17.5826	26.2361	GB50769	intron (2892)
LG2	4032629	T	long	17.5826	26.2361	GB50769	intron (2892)
LG2	5870932	C	prec1	18.9303	26.2228	GB50721	intron (23391)
LG2	5870932	T	prec1	18.9303	26.2228	GB50721	intron (23391)
LG1	10364937	C	prec5	8.5987	26.2119	GB41047	intron (102)
LG1	10364937	T	prec5	8.5987	26.2119	GB41047	intron (102)
LG16	5122492	T	ins4	14.9854	26.1887	GB45607	intergenic (32131)
LG16	5123496	T	ins4	14.9854	26.1887	GB45608	intergenic (32533)
LG16	5112505	A	ins4	14.9854	26.1887	GB45607	intergenic (22144)
LG16	5112505	G	ins4	14.9854	26.1887	GB45607	intergenic (22144)
LG16	5116201	G	ins4	14.9854	26.1887	GB45607	intergenic (25840)
LG16	5116201	T	ins4	14.9854	26.1887	GB45607	intergenic (25840)
LG16	5122446	C	ins4	14.9854	26.1887	GB45607	intergenic (32085)
LG16	5122446	T	ins4	14.9854	26.1887	GB45607	intergenic (32085)
LG16	5122492	C	ins4	14.9854	26.1887	GB45607	intergenic (32131)
LG16	5123496	C	ins4	14.9854	26.1887	GB45608	intergenic (32533)
LG15	9760393	C	long	17.157	26.1772	GB49946	three_prime_utr ()
LG15	9760393	T	long	17.157	26.1772	GB49946	three_prime_utr ()
LG7	9036411	G	ins4	14.8939	26.1771	GB42421	intron (2610)
LG7	9036411	A	ins4	14.8939	26.1771	GB42421	intron (2610)
LG11	10316820	A	rh1	8.92112	26.1767	GB45052	intron (3329)
LG11	10316820	G	rh1	8.92112	26.1767	GB45052	intron (3329)
LG11	10316845	A	rh1	8.92112	26.1767	GB45052	intron (3354)
LG11	10316845	G	rh1	8.92112	26.1767	GB45052	intron (3354)
LG8	5143038	C	prec5	18.5351	26.128	GB54508	intron (4077)
LG8	5143038	T	prec5	18.5351	26.128	GB54508	intron (4077)
LG8	5143246	C	prec5	18.5351	26.128	GB54508	intron (3869)
LG8	5143246	T	prec5	18.5351	26.128	GB54508	intron (3869)
LG8	5143297	A	prec5	18.5351	26.128	GB54508	intron (3818)
LG8	5143297	G	prec5	18.5351	26.128	GB54508	intron (3818)
LG1	16834783	C	tmin6	7.19474	26.1247	GB47499	intron (7395)
LG1	16834783	T	tmin6	7.19474	26.1247	GB47499	intron (7395)
LG1	1283540	A	long	18.9344	26.1231	GB42142	intron (2269)
LG1	1283540	C	long	18.9344	26.1231	GB42142	intron (2269)
LG1	1283560	A	long	18.9344	26.1231	GB42142	intron (2289)
LG1	1283560	G	long	18.9344	26.1231	GB42142	intron (2289)
LG1	1283610	C	long	18.9344	26.1231	GB42142	intron (2339)
LG1	1283610	T	long	18.9344	26.1231	GB42142	intron (2339)
LG1	1283641	C	long	18.9344	26.1231	GB42142	intron (2370)
LG1	1283641	T	long	18.9344	26.1231	GB42142	intron (2370)
LG15	5596304	C	prec1	14.3787	26.0997	GB47933	intergenic (24089)
LG15	5596304	T	prec1	14.3787	26.0997	GB47933	intergenic (24089)
LG6	12216864	G	prec1	15.3554	26.0355	GB46330	intron (6664)
LG6	12216864	T	prec1	15.3554	26.0355	GB46330	intron (6664)
LG6	12216892	A	prec1	15.3554	26.0355	GB46330	intron (6692)
LG6	12216892	G	prec1	15.3554	26.0355	GB46330	intron (6692)
LG6	12216895	A	prec1	15.3554	26.0355	GB46330	intron (6695)
LG6	12216895	G	prec1	15.3554	26.0355	GB46330	intron (6695)
LG11	11081519	A	long	18.8426	26.0348	GB45028	intergenic (42060)
LG11	11081519	G	long	18.8426	26.0348	GB45028	intergenic (42060)
LG8	10035763	C	rh6	17.1843	26.0254	GB48058	intron (10188)
LG8	10035763	T	rh6	17.1843	26.0254	GB48058	intron (10188)
LG8	10035778	C	rh6	17.1843	26.0254	GB48058	intron (10173)
LG8	10035778	T	rh6	17.1843	26.0254	GB48058	intron (10173)
LG1	9724914	C	lat	17.9194	26.0252	GB43005	intron (3887)
LG1	9724914	G	lat	17.9194	26.0252	GB43005	intron (3887)
LG1	9724985	A	lat	17.9194	26.0252	GB43005	intron (3816)
LG1	9724985	G	lat	17.9194	26.0252	GB43005	intron (3816)
LG5	5404644	C	prec8	16.6778	26.0069	GB46759	intergenic (31598)
LG5	5404644	T	prec8	16.6778	26.0069	GB46759	intergenic (31598)
LG2	13091966	A	long	16.336	26.0052	GB55634	cds (prestop)
LG2	13091966	G	long	16.336	26.0052	GB55634	cds (prestop)
LG2	13092029	A	long	16.336	26.0052	GB55634	cds (non)
LG2	13092029	G	long	16.336	26.0052	GB55634	cds (non)
LG3	6634282	C	long	5.77923	25.9917	GB53689	intergenic (6819)
LG3	6634282	T	long	5.77923	25.9917	GB53689	intergenic (6819)
LG3	6634321	C	long	5.77923	25.9917	GB53689	intergenic (6780)
LG3	6634321	T	long	5.77923	25.9917	GB53689	intergenic (6780)
LG7	4957322	A	lat	17.754	25.9892	GB52228	intergenic (27146)
LG7	4957322	T	lat	17.754	25.9892	GB52228	intergenic (27146)
LG4	2462222	C	prec1	13.9898	25.9734	GB53139	intron (16734)
LG4	2462222	T	prec1	13.9898	25.9734	GB53139	intron (16734)
LG1	7770095	A	long	10.6063	25.968	GB51823	intergenic (576)
LG1	7770095	C	long	10.6063	25.968	GB51823	intergenic (576)
LG1	7770105	A	long	10.6063	25.968	GB51823	intergenic (586)
LG1	7770105	G	long	10.6063	25.968	GB51823	intergenic (586)
LG1	1346870	C	prec1	17.8356	25.9609	GB42192	three_prime_utr ()
LG1	1346870	T	prec1	17.8356	25.9609	GB42192	three_prime_utr ()
LG14	2226188	C	prec8	6.49311	25.9534	GB43784	intron (5219)
LG14	2226188	T	prec8	6.49311	25.9534	GB43784	intron (5219)
LG14	2226361	A	prec8	6.49311	25.9534	GB43784	intron (5046)
LG14	2226361	G	prec8	6.49311	25.9534	GB43784	intron (5046)
LG11	1816994	A	prec8	15.2593	25.9517	GB55184	intron (372)
LG11	1816994	T	prec8	15.2593	25.9517	GB55184	intron (372)
LG8	7426384	C	long	5.00345	25.9515	GB41751	cds (syn)
LG8	7426384	T	long	5.00345	25.9515	GB41751	cds (syn)
LG3	5833082	C	long	15.7518	25.9358	GB55744	intron (3711)
LG3	5833082	T	long	15.7518	25.9358	GB55744	intron (3711)
LG13	5255345	C	lat	18.7081	25.9134	GB40061	intron (1573)
LG13	5255345	T	lat	18.7081	25.9134	GB40061	intron (1573)
LG9	6212041	C	lat	16.4994	25.9073	GB42673	intron (809)
LG9	6212041	T	lat	16.4994	25.9073	GB42673	intron (809)
LG2	4356372	C	long	18.0741	25.902	GB50789	five_prime_utr ()
LG2	4356372	T	long	18.0741	25.902	GB50789	five_prime_utr ()
LG3	942332	C	tmin1	9.53127	25.891	GB51915	intergenic (7447)
LG3	942332	T	tmin1	9.53127	25.891	GB51915	intergenic (7447)
LG3	946349	A	tmin1	9.53127	25.891	GB51887	intergenic (4874)
LG3	946349	G	tmin1	9.53127	25.891	GB51887	intergenic (4874)
LG4	11294432	C	ins4	14.7599	25.8777	GB44011	intron (46472)
LG4	11294432	T	ins4	14.7599	25.8777	GB44011	intron (46472)
LG1	14748081	G	prec8	12.2967	25.86	GB52128	intergenic (8117)
LG1	14748081	T	prec8	12.2967	25.86	GB52128	intergenic (8117)
LG1	14748094	A	prec8	12.2967	25.86	GB52128	intergenic (8130)
LG1	14748094	G	prec8	12.2967	25.86	GB52128	intergenic (8130)
LG12	8870669	C	long	17.6012	25.8503	GB49346	cds (non)
LG12	8870669	T	long	17.6012	25.8503	GB49346	cds (non)
LG8	10516805	C	lat	18.6259	25.8468	GB48853	intron (30)
LG8	10516805	T	lat	18.6259	25.8468	GB48853	intron (30)
LG3	6026105	A	long	18.0531	25.8465	GB55855	intron (8462)
LG3	6026105	G	long	18.0531	25.8465	GB55855	intron (8462)
LG3	6026120	C	long	18.0531	25.8465	GB55855	intron (8477)
LG3	6026120	T	long	18.0531	25.8465	GB55855	intron (8477)
LG7	7877558	A	prec1	14.6687	25.8392	GB40973	intergenic (45970)
LG7	7877558	G	prec1	14.6687	25.8392	GB40973	intergenic (45970)
LG12	11759374	A	rh6	16.9207	25.8331	GB51967	intron (18811)
LG12	11759374	G	rh6	16.9207	25.8331	GB51967	intron (18811)
LG12	11759382	C	rh6	16.9207	25.8331	GB51967	intron (18803)
LG12	11759382	T	rh6	16.9207	25.8331	GB51967	intron (18803)
LG12	11759432	A	rh6	16.9207	25.8331	GB51967	intron (18753)
LG12	11759432	G	rh6	16.9207	25.8331	GB51967	intron (18753)
LG12	11759438	G	rh6	16.9207	25.8331	GB51967	intron (18747)
LG12	11759438	T	rh6	16.9207	25.8331	GB51967	intron (18747)
LG4	375428	C	lat	15.7352	25.8299	GB49640	intron (14861)
LG4	375428	T	lat	15.7352	25.8299	GB49640	intron (14861)
LG3	13118355	C	prec8	16.9211	25.8295	GB50644	intergenic (1502)
LG3	13118355	T	prec8	16.9211	25.8295	GB50644	intergenic (1502)
LG3	13118430	C	prec8	16.9211	25.8295	GB50644	intergenic (1577)
LG3	13118430	T	prec8	16.9211	25.8295	GB50644	intergenic (1577)
LG14	2226200	A	prec8	6.54784	25.8182	GB43784	intron (5207)
LG14	2226200	G	prec8	6.54784	25.8182	GB43784	intron (5207)
LG14	2226218	C	prec8	6.54784	25.8182	GB43784	intron (5189)
LG14	2226218	G	prec8	6.54784	25.8182	GB43784	intron (5189)
LG14	2226329	C	prec8	6.54784	25.8182	GB43784	intron (5078)
LG14	2226329	T	prec8	6.54784	25.8182	GB43784	intron (5078)
LG14	2226333	C	prec8	6.54784	25.8182	GB43784	intron (5074)
LG14	2226333	T	prec8	6.54784	25.8182	GB43784	intron (5074)
LG14	2226340	C	prec8	6.54784	25.8182	GB43784	intron (5067)
LG14	2226340	T	prec8	6.54784	25.8182	GB43784	intron (5067)
LG14	2226357	C	prec8	6.54784	25.8182	GB43784	intron (5050)
LG14	2226357	T	prec8	6.54784	25.8182	GB43784	intron (5050)
LG14	2226383	C	prec8	6.54784	25.8182	GB43784	intron (5024)
LG14	2226383	T	prec8	6.54784	25.8182	GB43784	intron (5024)
LG14	2226418	A	prec8	6.54784	25.8182	GB43784	intron (4989)
LG14	2226418	G	prec8	6.54784	25.8182	GB43784	intron (4989)
LG14	2226625	A	prec8	6.54784	25.8182	GB43784	intron (4782)
LG14	2226625	G	prec8	6.54784	25.8182	GB43784	intron (4782)
LG14	2226648	C	prec8	6.54784	25.8182	GB43784	intron (4759)
LG14	2226648	T	prec8	6.54784	25.8182	GB43784	intron (4759)
LG14	2226655	C	prec8	6.54784	25.8182	GB43784	intron (4752)
LG14	2226655	T	prec8	6.54784	25.8182	GB43784	intron (4752)
LG14	2226700	C	prec8	6.54784	25.8182	GB43784	intron (4707)
LG14	2226700	T	prec8	6.54784	25.8182	GB43784	intron (4707)
LG14	2226777	A	prec8	6.54784	25.8182	GB43784	intron (4630)
LG14	2226777	T	prec8	6.54784	25.8182	GB43784	intron (4630)
LG14	2226792	A	prec8	6.54784	25.8182	GB43784	intron (4615)
LG14	2226792	G	prec8	6.54784	25.8182	GB43784	intron (4615)
LG14	2226814	C	prec8	6.54784	25.8182	GB43784	intron (4593)
LG14	2226814	T	prec8	6.54784	25.8182	GB43784	intron (4593)
LG14	2226832	C	prec8	6.54784	25.8182	GB43784	intron (4575)
LG14	2226832	T	prec8	6.54784	25.8182	GB43784	intron (4575)
LG2	7255994	A	long	18.8014	25.8137	GB40334	intergenic (31296)
LG2	7255994	G	long	18.8014	25.8137	GB40334	intergenic (31296)
LG11	381791	A	long	14.8202	25.797	GB46620	intron (34)
LG11	381791	G	long	14.8202	25.797	GB46620	intron (34)
LG11	382395	A	long	14.8202	25.797	GB46620	intron (36)
LG11	382395	G	long	14.8202	25.797	GB46620	intron (36)
LG4	7047072	T	tmin1	10.3185	25.7968	GB50402	intron (23707)
LG4	7047072	C	tmin1	10.3185	25.7968	GB50402	intron (23707)
LG10	3126872	A	long	17.7643	25.7936	GB46366	intron (90)
LG10	3126872	G	long	17.7643	25.7936	GB46366	intron (90)
LG1	1294442	A	prec1	14.8197	25.7882	GB42142	intron (659)
LG1	1294442	G	prec1	14.8197	25.7882	GB42142	intron (659)
LG5	13923668	G	prec8	16.9064	25.7708	GB45723	intergenic (854)
LG5	13923668	T	prec8	16.9064	25.7708	GB45723	intergenic (854)
LG16	5096732	C	ins4	14.7739	25.77	GB45607	intergenic (6371)
LG16	5096732	T	ins4	14.7739	25.77	GB45607	intergenic (6371)
LG16	5101431	C	ins4	14.7739	25.77	GB45607	intergenic (11070)
LG16	5101431	T	ins4	14.7739	25.77	GB45607	intergenic (11070)
LG16	5102724	A	ins4	14.7739	25.77	GB45607	intergenic (12363)
LG16	5102724	G	ins4	14.7739	25.77	GB45607	intergenic (12363)
LG11	11437185	A	prec8	8.26963	25.7494	GB45017	intergenic (16833)
LG11	11437185	G	prec8	8.26963	25.7494	GB45017	intergenic (16833)
LG11	11437397	A	prec8	8.26963	25.7494	GB45017	intergenic (17045)
LG11	11437397	G	prec8	8.26963	25.7494	GB45017	intergenic (17045)
LG15	9759300	A	prec1	11.9012	25.7489	GB50280	three_prime_utr ()
LG15	9759300	G	prec1	11.9012	25.7489	GB50280	three_prime_utr ()
LG9	6212041	C	prec8	16.356	25.7475	GB42673	intron (809)
LG9	6212041	T	prec8	16.356	25.7475	GB42673	intron (809)
LG2	7847556	A	tmin1	17.9659	25.7226	GB46591	cds (syn)
LG2	7847556	G	tmin1	17.9659	25.7226	GB46591	cds (syn)
LG5	8274690	A	ins4	15.1904	25.7057	GB48655	intron (10027)
LG5	8274690	G	ins4	15.1904	25.7057	GB48655	intron (10027)
LG12	1043986	C	Land cover	14.7635	25.6914	GB40224	intergenic (6258)
LG12	1043986	T	Land cover	14.7635	25.6914	GB40224	intergenic (6258)
LG8	5165964	C	prec1	0.516221	25.6865	GB54507	cds (syn)
LG8	5165964	T	prec1	0.516221	25.6865	GB54507	cds (syn)
LG5	12367139	A	long	16.6453	25.6854	GB47827	intergenic (3972)
LG5	12367139	G	long	16.6453	25.6854	GB47827	intergenic (3972)
LG5	12367348	A	long	16.6453	25.6854	GB47827	intergenic (4181)
LG5	12367348	G	long	16.6453	25.6854	GB47827	intergenic (4181)
LG2	408855	A	prec8	13.2184	25.6634	GB48697	intergenic (2023)
LG2	408855	G	prec8	13.2184	25.6634	GB48697	intergenic (2023)
LG2	409061	A	prec8	13.2184	25.6634	GB48697	intergenic (1817)
LG2	409061	G	prec8	13.2184	25.6634	GB48697	intergenic (1817)
LG2	409234	A	prec8	13.2184	25.6634	GB48697	intergenic (1644)
LG2	409234	G	prec8	13.2184	25.6634	GB48697	intergenic (1644)
LG2	409541	C	prec8	13.2184	25.6634	GB48697	intergenic (1337)
LG2	409541	G	prec8	13.2184	25.6634	GB48697	intergenic (1337)
LG2	410217	A	prec8	13.2184	25.6634	GB48697	intergenic (661)
LG2	410217	G	prec8	13.2184	25.6634	GB48697	intergenic (661)
LG2	410398	A	prec8	13.2184	25.6634	GB48697	intergenic (480)
LG2	410398	G	prec8	13.2184	25.6634	GB48697	intergenic (480)
LG2	411415	A	prec8	13.2184	25.6634	GB48697	cds (syn)
LG2	411415	G	prec8	13.2184	25.6634	GB48697	cds (syn)
LG2	411496	C	prec8	13.2184	25.6634	GB48697	cds (syn)
LG2	411496	T	prec8	13.2184	25.6634	GB48697	cds (syn)
LG2	412268	C	prec8	13.2184	25.6634	GB48697	intergenic (368)
LG2	412268	T	prec8	13.2184	25.6634	GB48697	intergenic (368)
LG2	412485	C	prec8	13.2184	25.6634	GB48697	intergenic (585)
LG2	412485	T	prec8	13.2184	25.6634	GB48697	intergenic (585)
LG2	412722	A	prec8	13.2184	25.6634	GB48697	intergenic (822)
LG2	412722	G	prec8	13.2184	25.6634	GB48697	intergenic (822)
LG2	412911	A	prec8	13.2184	25.6634	GB48697	intergenic (1011)
LG2	412911	G	prec8	13.2184	25.6634	GB48697	intergenic (1011)
LG2	413058	C	prec8	13.2184	25.6634	GB48696	intergenic (863)
LG2	413058	T	prec8	13.2184	25.6634	GB48696	intergenic (863)
LG2	414276	A	prec8	13.2184	25.6634	GB48696	cds (non)
LG2	414276	G	prec8	13.2184	25.6634	GB48696	cds (non)
LG2	414331	C	prec8	13.2184	25.6634	GB48696	cds (non)
LG2	414331	T	prec8	13.2184	25.6634	GB48696	cds (non)
LG2	415287	A	prec8	13.2184	25.6634	GB48696	cds (syn)
LG2	415287	G	prec8	13.2184	25.6634	GB48696	cds (syn)
LG2	416447	C	prec8	13.2184	25.6634	GB48696	intergenic (1074)
LG2	416447	T	prec8	13.2184	25.6634	GB48696	intergenic (1074)
LG2	416607	A	prec8	13.2184	25.6634	GB48696	intergenic (1234)
LG2	416607	G	prec8	13.2184	25.6634	GB48696	intergenic (1234)
LG11	9598239	A	prec1	17.3055	25.6579	GB45075	intron (22629)
LG11	9598239	G	prec1	17.3055	25.6579	GB45075	intron (22629)
LG8	3165637	C	long	7.89632	25.6405	GB40521	intergenic (10929)
LG8	3165637	T	long	7.89632	25.6405	GB40521	intergenic (10929)
LG1	8688567	A	long	15.2187	25.6361	GB48990	intergenic (6809)
LG1	8688567	G	long	15.2187	25.6361	GB48990	intergenic (6809)
LG11	11067674	A	long	14.7933	25.6337	GB45029	intergenic (30952)
LG11	11067674	G	long	14.7933	25.6337	GB45029	intergenic (30952)
LG11	11067683	A	long	14.7933	25.6337	GB45029	intergenic (30961)
LG11	11067683	G	long	14.7933	25.6337	GB45029	intergenic (30961)
LG16	6533806	C	long	15.2532	25.6261	GB45932	intron (90)
LG16	6533806	T	long	15.2532	25.6261	GB45932	intron (90)
LG9	6210337	A	prec8	12.5244	25.6231	GB42673	cds (non)
LG9	6210337	G	prec8	12.5244	25.6231	GB42673	cds (non)
LG16	3896817	A	prec1	16.315	25.6215	GB51264	intergenic (647)
LG16	3896817	G	prec1	16.315	25.6215	GB51264	intergenic (647)
LG16	3896839	A	prec1	16.315	25.6215	GB51264	intergenic (669)
LG16	3896839	G	prec1	16.315	25.6215	GB51264	intergenic (669)
LG16	3896887	C	prec1	16.315	25.6215	GB51264	intergenic (717)
LG16	3896887	T	prec1	16.315	25.6215	GB51264	intergenic (717)
LG16	3897015	C	prec1	16.315	25.6215	GB51264	intergenic (845)
LG16	3897015	G	prec1	16.315	25.6215	GB51264	intergenic (845)
LG16	3897150	A	prec1	16.315	25.6215	GB51264	intergenic (980)
LG16	3897150	T	prec1	16.315	25.6215	GB51264	intergenic (980)
LG2	3176023	A	long	18.602	25.6112	GB43446	cds (syn)
LG2	3176023	G	long	18.602	25.6112	GB43446	cds (syn)
LG9	10540021	C	prec5	19.1728	25.6069	GB53313	intron (127)
LG9	10540021	T	prec5	19.1728	25.6069	GB53313	intron (127)
LG5	11808790	A	prec5	18.382	25.6046	GB44420	intergenic (332)
LG5	11808790	G	prec5	18.382	25.6046	GB44420	intergenic (332)
LG13	9376071	A	long	16.3222	25.5863	GB49899	intron (1889)
LG13	9376071	G	long	16.3222	25.5863	GB49899	intron (1889)
LG6	1692817	A	prec1	14.93	25.5792	GB54411	intergenic (64576)
LG6	1692817	G	prec1	14.93	25.5792	GB54411	intergenic (64576)
LG16	5105752	G	tmin1	18.3982	25.5782	GB45607	intergenic (15391)
LG16	5105752	A	tmin1	18.3982	25.5782	GB45607	intergenic (15391)
LG3	11072361	C	long	18.6909	25.5684	GB47046	intergenic (1981)
LG3	11072361	T	long	18.6909	25.5684	GB47046	intergenic (1981)
LG5	6038566	C	long	16.2259	25.5663	GB46693	intron (20)
LG5	6038566	T	long	16.2259	25.5663	GB46693	intron (20)
LG7	12454595	C	long	18.6291	25.5405	GB48105	three_prime_utr ()
LG7	12454595	T	long	18.6291	25.5405	GB48105	three_prime_utr ()
LG13	9455043	C	prec1	18.7429	25.5404	GB49881	intron (635)
LG13	9455043	T	prec1	18.7429	25.5404	GB49881	intron (635)
LG1	28276511	C	long	5.88901	25.5268	GB53952	intergenic (1721)
LG1	28276511	T	long	5.88901	25.5268	GB53952	intergenic (1721)
LG2	445454	C	prec5	17.0885	25.5073	GB48694	intron (630)
LG2	445454	T	prec5	17.0885	25.5073	GB48694	intron (630)
LG2	446181	A	prec5	17.0885	25.5073	GB48694	intron (27)
LG2	446181	G	prec5	17.0885	25.5073	GB48694	intron (27)
LG2	446494	C	prec5	17.0885	25.5073	GB48694	intron (189)
LG2	446494	T	prec5	17.0885	25.5073	GB48694	intron (189)
LG2	446574	C	prec5	17.0885	25.5073	GB48694	intron (269)
LG2	446574	T	prec5	17.0885	25.5073	GB48694	intron (269)
LG2	447186	G	prec5	17.0885	25.5073	GB48694	intron (130)
LG2	447186	T	prec5	17.0885	25.5073	GB48694	intron (130)
LG2	447618	A	prec5	17.0885	25.5073	GB48706	intergenic (30)
LG2	447618	G	prec5	17.0885	25.5073	GB48706	intergenic (30)
LG2	447751	C	prec5	17.0885	25.5073	GB48706	cds (non)
LG2	447751	T	prec5	17.0885	25.5073	GB48706	cds (non)
LG2	449851	C	prec5	17.0885	25.5073	GB48706	intron (204)
LG2	449851	T	prec5	17.0885	25.5073	GB48706	intron (204)
LG2	452990	C	prec5	17.0885	25.5073	GB48706	cds (non)
LG2	452990	T	prec5	17.0885	25.5073	GB48706	cds (non)
LG2	458391	A	prec5	17.0885	25.5073	GB48693	three_prime_utr ()
LG2	458391	G	prec5	17.0885	25.5073	GB48693	three_prime_utr ()
LG2	474185	A	prec5	17.0885	25.5073	GB48707	cds (non)
LG2	474185	G	prec5	17.0885	25.5073	GB48707	cds (non)
LG2	476760	C	prec5	17.0885	25.5073	GB48707	intron (4)
LG2	476760	T	prec5	17.0885	25.5073	GB48707	intron (4)
LG2	482074	A	prec5	17.0885	25.5073	GB48692	intron (119)
LG2	482074	G	prec5	17.0885	25.5073	GB48692	intron (119)
LG2	482881	A	prec5	17.0885	25.5073	GB48692	intron (8)
LG2	482881	G	prec5	17.0885	25.5073	GB48692	intron (8)
LG2	485978	A	prec5	17.0885	25.5073	GB48692	intergenic (116)
LG2	485978	T	prec5	17.0885	25.5073	GB48692	intergenic (116)
LG2	488214	A	prec5	17.0885	25.5073	GB48708	cds (syn)
LG2	488214	G	prec5	17.0885	25.5073	GB48708	cds (syn)
LG2	493925	C	prec5	17.0885	25.5073	GB48709	intron (99)
LG2	493925	T	prec5	17.0885	25.5073	GB48709	intron (99)
LG2	494044	C	prec5	17.0885	25.5073	GB48709	intron (218)
LG2	494044	T	prec5	17.0885	25.5073	GB48709	intron (218)
LG2	494560	C	prec5	17.0885	25.5073	GB48709	intron (563)
LG2	494560	T	prec5	17.0885	25.5073	GB48709	intron (563)
LG2	494710	A	prec5	17.0885	25.5073	GB48709	intron (413)
LG2	494710	G	prec5	17.0885	25.5073	GB48709	intron (413)
LG2	494877	C	prec5	17.0885	25.5073	GB48709	intron (246)
LG2	494877	T	prec5	17.0885	25.5073	GB48709	intron (246)
LG2	495252	G	prec5	17.0885	25.5073	GB48709	cds (syn)
LG2	495252	T	prec5	17.0885	25.5073	GB48709	cds (syn)
LG2	495365	C	prec5	17.0885	25.5073	GB48709	cds (non)
LG2	495365	T	prec5	17.0885	25.5073	GB48709	cds (non)
LG2	495659	A	prec5	17.0885	25.5073	GB48709	intron (201)
LG2	495659	G	prec5	17.0885	25.5073	GB48709	intron (201)
LG2	496271	C	prec5	17.0885	25.5073	GB48709	intron (292)
LG2	496271	T	prec5	17.0885	25.5073	GB48709	intron (292)
LG2	496322	C	prec5	17.0885	25.5073	GB48709	intron (241)
LG2	496322	T	prec5	17.0885	25.5073	GB48709	intron (241)
LG2	496465	A	prec5	17.0885	25.5073	GB48709	intron (98)
LG2	496465	G	prec5	17.0885	25.5073	GB48709	intron (98)
LG4	375346	C	ins4	15.7394	25.4948	GB49640	intron (14779)
LG4	375346	T	ins4	15.7394	25.4948	GB49640	intron (14779)
LG4	375371	C	ins4	15.7394	25.4948	GB49640	intron (14804)
LG4	375371	T	ins4	15.7394	25.4948	GB49640	intron (14804)
LG13	1247520	C	long	17.1506	25.4848	GB54786	intergenic (2717)
LG13	1247520	T	long	17.1506	25.4848	GB54786	intergenic (2717)
LG13	1247521	A	long	17.1506	25.4848	GB54786	intergenic (2718)
LG13	1247521	G	long	17.1506	25.4848	GB54786	intergenic (2718)
LG13	1247544	C	long	17.1506	25.4848	GB54786	intergenic (2741)
LG13	1247544	T	long	17.1506	25.4848	GB54786	intergenic (2741)
LG10	10384411	C	prec1	15.4466	25.4833	GB50963	intergenic (11107)
LG10	10384411	T	prec1	15.4466	25.4833	GB50963	intergenic (11107)
LG13	6084039	C	lat	5.16869	25.4777	GB53866	intergenic (53666)
LG13	6084039	T	lat	5.16869	25.4777	GB53866	intergenic (53666)
LG8	11150533	A	prec1	13.0641	25.4772	GB51177	intergenic (12381)
LG8	11150533	T	prec1	13.0641	25.4772	GB51177	intergenic (12381)
LG12	3123429	C	prec8	14.3645	25.4769	GB55066	intron (22534)
LG12	3123429	T	prec8	14.3645	25.4769	GB55066	intron (22534)
LG1	14748354	A	prec8	11.8521	25.4324	GB52128	intergenic (8390)
LG1	14748354	G	prec8	11.8521	25.4324	GB52128	intergenic (8390)
LG16	3897208	C	prec1	16.4807	25.4319	GB51264	intergenic (1038)
LG16	3897208	T	prec1	16.4807	25.4319	GB51264	intergenic (1038)
LG16	3897292	A	prec1	16.4807	25.4319	GB51264	intergenic (1122)
LG16	3897292	G	prec1	16.4807	25.4319	GB51264	intergenic (1122)
LG4	11294432	C	prec8	12.8801	25.4246	GB44011	intron (46472)
LG4	11294432	T	prec8	12.8801	25.4246	GB44011	intron (46472)
LG10	6721975	C	long	10.6289	25.4096	GB48428	intergenic (25048)
LG10	6721975	T	long	10.6289	25.4096	GB48428	intergenic (25048)
LG7	8902728	C	lat	18.6285	25.4062	GB42411	intergenic (1444)
LG7	8902728	T	lat	18.6285	25.4062	GB42411	intergenic (1444)
LG7	8902730	C	lat	18.6285	25.4062	GB42411	intergenic (1442)
LG7	8902730	T	lat	18.6285	25.4062	GB42411	intergenic (1442)
LG7	8902761	G	lat	18.6285	25.4062	GB42411	intergenic (1411)
LG7	8902761	T	lat	18.6285	25.4062	GB42411	intergenic (1411)
LG7	8902765	A	lat	18.6285	25.4062	GB42411	intergenic (1407)
LG7	8902765	T	lat	18.6285	25.4062	GB42411	intergenic (1407)
LG7	8902767	A	lat	18.6285	25.4062	GB42411	intergenic (1405)
LG7	8902767	G	lat	18.6285	25.4062	GB42411	intergenic (1405)
LG7	8902782	A	lat	18.6285	25.4062	GB42411	intergenic (1390)
LG7	8902782	G	lat	18.6285	25.4062	GB42411	intergenic (1390)
LG7	7279946	C	long	7.35659	25.3931	GB47977	intron (1064)
LG7	7279946	T	long	7.35659	25.3931	GB47977	intron (1064)
LG2	10562860	C	prec8	12.5953	25.3881	GB49778	intergenic (57330)
LG2	10562860	T	prec8	12.5953	25.3881	GB49778	intergenic (57330)
LG5	12360883	A	long	16.2491	25.3837	GB47827	cds (non)
LG5	12360883	G	long	16.2491	25.3837	GB47827	cds (non)
LG14	7739570	A	long	18.5555	25.3817	GB52757	intergenic (993)
LG14	7739570	G	long	18.5555	25.3817	GB52757	intergenic (993)
LG8	5150717	C	prec8	9.68494	25.3622	GB54545	intergenic (216)
LG8	5150717	T	prec8	9.68494	25.3622	GB54545	intergenic (216)
LG2	392477	C	prec8	14.0288	25.3313	GB48700	intergenic (419)
LG2	392477	T	prec8	14.0288	25.3313	GB48700	intergenic (419)
LG13	9348480	C	long	14.7163	25.2984	GB49899	intron (604)
LG13	9348815	G	long	14.7163	25.2984	GB49899	intron (471)
LG13	9348836	A	long	14.7163	25.2984	GB49899	intron (450)
LG13	9348839	T	long	14.7163	25.2984	GB49899	intron (447)
LG13	9348862	A	long	14.7163	25.2984	GB49899	intron (424)
LG13	9348876	C	long	14.7163	25.2984	GB49899	intron (410)
LG13	9348883	A	long	14.7163	25.2984	GB49899	intron (403)
LG13	9348913	T	long	14.7163	25.2984	GB49899	intron (373)
LG13	9348917	A	long	14.7163	25.2984	GB49899	intron (369)
LG13	9348921	T	long	14.7163	25.2984	GB49899	intron (365)
LG13	9348939	T	long	14.7163	25.2984	GB49899	intron (347)
LG13	9348480	T	long	14.7163	25.2984	GB49899	intron (604)
LG13	9348815	A	long	14.7163	25.2984	GB49899	intron (471)
LG13	9348836	G	long	14.7163	25.2984	GB49899	intron (450)
LG13	9348839	C	long	14.7163	25.2984	GB49899	intron (447)
LG13	9348862	T	long	14.7163	25.2984	GB49899	intron (424)
LG13	9348876	G	long	14.7163	25.2984	GB49899	intron (410)
LG13	9348883	G	long	14.7163	25.2984	GB49899	intron (403)
LG13	9348913	C	long	14.7163	25.2984	GB49899	intron (373)
LG13	9348917	T	long	14.7163	25.2984	GB49899	intron (369)
LG13	9348921	C	long	14.7163	25.2984	GB49899	intron (365)
LG13	9348939	C	long	14.7163	25.2984	GB49899	intron (347)
LG4	5966471	A	long	16.4254	25.2973	GB50457	intron (92)
LG4	5966471	G	long	16.4254	25.2973	GB50457	intron (92)
LG8	5135500	A	prec5	19.1305	25.2924	GB54543	cds (syn)
LG8	5135500	G	prec5	19.1305	25.2924	GB54543	cds (syn)
LG12	8256240	C	tmin6	14.9139	25.2908	GB49317	intergenic (40851)
LG12	8256240	T	tmin6	14.9139	25.2908	GB49317	intergenic (40851)
LG9	1968519	A	prec5	3.06965	25.2892	GB43759	intron (13169)
LG9	1968519	G	prec5	3.06965	25.2892	GB43759	intron (13169)
LG1	19510471	C	long	18.5116	25.2857	GB55321	intergenic (10930)
LG1	19510471	T	long	18.5116	25.2857	GB55321	intergenic (10930)
LG1	19510491	A	long	18.5116	25.2857	GB55321	intergenic (10950)
LG1	19510491	G	long	18.5116	25.2857	GB55321	intergenic (10950)
LG3	6026154	A	long	17.9467	25.2853	GB55855	intron (8511)
LG3	6026154	C	long	17.9467	25.2853	GB55855	intron (8511)
LG13	9589489	C	prec1	8.62864	25.2842	GB49887	intergenic (594)
LG13	9589489	T	prec1	8.62864	25.2842	GB49887	intergenic (594)
LG13	9589533	A	prec1	8.62864	25.2842	GB49887	intergenic (550)
LG13	9589533	G	prec1	8.62864	25.2842	GB49887	intergenic (550)
LG13	9589536	C	prec1	8.62864	25.2842	GB49887	intergenic (547)
LG13	9589536	T	prec1	8.62864	25.2842	GB49887	intergenic (547)
LG3	10449794	C	long	3.18066	25.2745	GB49146	intergenic (19399)
LG3	10449794	T	long	3.18066	25.2745	GB49146	intergenic (19399)
LG2	452205	A	lat	18.5667	25.252	GB48706	intron (446)
LG2	452205	G	lat	18.5667	25.252	GB48706	intron (446)
LG8	2816877	A	long	15.8885	25.249	GB40503	cds (non)
LG8	2816877	G	long	15.8885	25.249	GB40503	cds (non)
LG4	9262679	C	lat	14.0137	25.248	GB44100	intergenic (126)
LG4	9262679	T	lat	14.0137	25.248	GB44100	intergenic (126)
LG5	11582879	T	prec1	8.47041	25.2447	GB44441	intergenic (9312)
LG5	11582879	C	prec1	8.47041	25.2447	GB44441	intergenic (9312)
LG14	265318	A	long	5.9614	25.2079	GB49046	intron (387)
LG14	265318	G	long	5.9614	25.2079	GB49046	intron (387)
LG6	3203104	C	tmin1	18.0109	25.2023	GB54460	intron (225)
LG6	3203104	T	tmin1	18.0109	25.2023	GB54460	intron (225)
LG13	9481469	A	long	14.1903	25.1964	GB49882	cds (syn)
LG13	9481469	G	long	14.1903	25.1964	GB49882	cds (syn)
LG13	9481942	C	long	14.1903	25.1964	GB49882	intron (398)
LG13	9481942	T	long	14.1903	25.1964	GB49882	intron (398)
LG13	9457497	A	prec1	18.587	25.1853	GB49881	intron (3089)
LG13	9457497	G	prec1	18.587	25.1853	GB49881	intron (3089)
LG13	9457509	A	prec1	18.587	25.1853	GB49881	intron (3101)
LG13	9457509	G	prec1	18.587	25.1853	GB49881	intron (3101)
LG13	9457783	C	prec1	18.587	25.1853	GB49881	intron (3375)
LG13	9457783	T	prec1	18.587	25.1853	GB49881	intron (3375)
LG13	9457878	C	prec1	18.587	25.1853	GB49881	intron (3470)
LG13	9457878	T	prec1	18.587	25.1853	GB49881	intron (3470)
LG13	9457907	C	prec1	18.587	25.1853	GB49881	intron (3499)
LG13	9457907	T	prec1	18.587	25.1853	GB49881	intron (3499)
LG13	9457908	A	prec1	18.587	25.1853	GB49881	intron (3500)
LG13	9457908	G	prec1	18.587	25.1853	GB49881	intron (3500)
LG13	9458076	C	prec1	18.587	25.1853	GB49881	intron (3668)
LG13	9458076	T	prec1	18.587	25.1853	GB49881	intron (3668)
LG13	9458078	A	prec1	18.587	25.1853	GB49881	intron (3670)
LG13	9458078	G	prec1	18.587	25.1853	GB49881	intron (3670)
LG13	9458084	A	prec1	18.587	25.1853	GB49881	intron (3676)
LG13	9458084	G	prec1	18.587	25.1853	GB49881	intron (3676)
LG13	9458089	C	prec1	18.587	25.1853	GB49881	intron (3681)
LG13	9458089	T	prec1	18.587	25.1853	GB49881	intron (3681)
LG13	9458090	A	prec1	18.587	25.1853	GB49881	intron (3682)
LG13	9458090	G	prec1	18.587	25.1853	GB49881	intron (3682)
LG13	9458156	C	prec1	18.587	25.1853	GB49881	intron (3748)
LG13	9458156	T	prec1	18.587	25.1853	GB49881	intron (3748)
LG13	9458205	C	prec1	18.587	25.1853	GB49881	intron (3797)
LG13	9458205	T	prec1	18.587	25.1853	GB49881	intron (3797)
LG13	9458227	G	prec1	18.587	25.1853	GB49881	intron (3819)
LG13	9458227	T	prec1	18.587	25.1853	GB49881	intron (3819)
LG13	9458231	C	prec1	18.587	25.1853	GB49881	intron (3823)
LG13	9458231	T	prec1	18.587	25.1853	GB49881	intron (3823)
LG13	9458249	C	prec1	18.587	25.1853	GB49881	intron (3841)
LG13	9458249	T	prec1	18.587	25.1853	GB49881	intron (3841)
LG13	9458279	A	prec1	18.587	25.1853	GB49881	intron (3871)
LG13	9458279	G	prec1	18.587	25.1853	GB49881	intron (3871)
LG13	9458395	A	prec1	18.587	25.1853	GB49881	intron (3987)
LG13	9458395	G	prec1	18.587	25.1853	GB49881	intron (3987)
LG13	9458470	C	prec1	18.587	25.1853	GB49881	intron (4062)
LG13	9458470	T	prec1	18.587	25.1853	GB49881	intron (4062)
LG13	9458499	C	prec1	18.587	25.1853	GB49881	intron (4091)
LG13	9458499	T	prec1	18.587	25.1853	GB49881	intron (4091)
LG13	9458512	A	prec1	18.587	25.1853	GB49881	intron (4104)
LG13	9458512	G	prec1	18.587	25.1853	GB49881	intron (4104)
LG13	9458527	C	prec1	18.587	25.1853	GB49881	intron (4119)
LG13	9458527	T	prec1	18.587	25.1853	GB49881	intron (4119)
LG13	9458541	C	prec1	18.587	25.1853	GB49881	intron (4133)
LG13	9458541	T	prec1	18.587	25.1853	GB49881	intron (4133)
LG13	9458570	A	prec1	18.587	25.1853	GB49881	intron (4162)
LG13	9458570	G	prec1	18.587	25.1853	GB49881	intron (4162)
LG13	9458772	C	prec1	18.587	25.1853	GB49881	intron (4364)
LG13	9458772	T	prec1	18.587	25.1853	GB49881	intron (4364)
LG3	1925789	C	tmin1	10.919	25.1741	GB49076	intron (22007)
LG3	1925789	T	tmin1	10.919	25.1741	GB49076	intron (22007)
LG1	1294442	A	long	5.54681	25.1727	GB42142	intron (659)
LG1	1294442	G	long	5.54681	25.1727	GB42142	intron (659)
LG9	2508293	A	prec8	15.4322	25.1714	GB54008	intergenic (7000)
LG9	2508293	G	prec8	15.4322	25.1714	GB54008	intergenic (7000)
LG1	9724660	G	lat	17.983	25.171	GB43005	intron (4141)
LG1	9724660	T	lat	17.983	25.171	GB43005	intron (4141)
LG15	9759370	C	prec1	11.401	25.1682	GB50280	intergenic (62)
LG15	9759370	T	prec1	11.401	25.1682	GB50280	intergenic (62)
LG15	9759438	C	prec1	11.401	25.1682	GB50280	intergenic (130)
LG15	9759438	T	prec1	11.401	25.1682	GB50280	intergenic (130)
LG15	9759445	C	prec1	11.401	25.1682	GB50280	intergenic (137)
LG15	9759445	T	prec1	11.401	25.1682	GB50280	intergenic (137)
LG15	9759518	C	prec1	11.401	25.1682	GB50280	intergenic (210)
LG15	9759518	T	prec1	11.401	25.1682	GB50280	intergenic (210)
LG15	9759536	C	prec1	11.401	25.1682	GB50280	intergenic (228)
LG15	9759536	T	prec1	11.401	25.1682	GB50280	intergenic (228)
LG14	1181592	A	long	14.2456	25.1588	GB53049	intron (32157)
LG14	1181592	G	long	14.2456	25.1588	GB53049	intron (32157)
LG11	8153468	C	long	18.4887	25.147	GB47277	intergenic (3071)
LG11	8153468	T	long	18.4887	25.147	GB47277	intergenic (3071)
LG2	417458	C	prec8	13.1928	25.147	GB48701	intergenic (1691)
LG2	417458	T	prec8	13.1928	25.147	GB48701	intergenic (1691)
LG2	419857	A	prec8	13.1928	25.147	GB48701	intergenic (18)
LG2	419857	G	prec8	13.1928	25.147	GB48701	intergenic (18)
LG2	420642	A	prec8	13.1928	25.147	GB48701	intergenic (803)
LG2	420642	G	prec8	13.1928	25.147	GB48701	intergenic (803)
LG2	422148	C	prec8	13.1928	25.147	GB48702	intergenic (1111)
LG2	422148	T	prec8	13.1928	25.147	GB48702	intergenic (1111)
LG2	423124	A	prec8	13.1928	25.147	GB48702	intergenic (135)
LG2	423124	G	prec8	13.1928	25.147	GB48702	intergenic (135)
LG2	423593	C	prec8	13.1928	25.147	GB48702	intron (61)
LG2	423593	T	prec8	13.1928	25.147	GB48702	intron (61)
LG2	423620	C	prec8	13.1928	25.147	GB48702	intron (34)
LG2	423620	T	prec8	13.1928	25.147	GB48702	intron (34)
LG1	9717576	C	prec5	9.58956	25.1425	GB43005	intron (11225)
LG1	9717576	G	prec5	9.58956	25.1425	GB43005	intron (11225)
LG4	11294506	A	ins4	14.6213	25.1358	GB44011	intron (46398)
LG4	11294506	G	ins4	14.6213	25.1358	GB44011	intron (46398)
LG5	5431177	C	prec8	10.7914	25.1215	GB46759	intergenic (5065)
LG5	5431177	T	prec8	10.7914	25.1215	GB46759	intergenic (5065)
LG5	5431178	C	prec8	10.7914	25.1215	GB46759	intergenic (5064)
LG5	5431178	T	prec8	10.7914	25.1215	GB46759	intergenic (5064)
LG5	5431194	C	prec8	10.7914	25.1215	GB46759	intergenic (5048)
LG5	5431194	T	prec8	10.7914	25.1215	GB46759	intergenic (5048)
LG6	2849759	A	prec1	18.3244	25.1147	GB54472	intron (161)
LG6	2849759	G	prec1	18.3244	25.1147	GB54472	intron (161)
LG8	350163	A	prec8	10.2766	25.1087	GB47869	intergenic (1305)
LG8	350163	T	prec8	10.2766	25.1087	GB47869	intergenic (1305)
LG6	15978452	A	long	16.1034	25.1005	GB42373	cds (syn)
LG6	15978452	C	long	16.1034	25.1005	GB42373	cds (syn)
LG6	15978455	A	long	16.1034	25.1005	GB42373	cds (syn)
LG6	15978455	G	long	16.1034	25.1005	GB42373	cds (syn)
LG1	24472193	A	long	12.9508	25.083	GB51630	intron (38440)
LG1	24472193	G	long	12.9508	25.083	GB51630	intron (38440)
LG1	15137922	C	lat	18.4253	25.0823	GB52134	intergenic (41242)
LG1	15137922	T	lat	18.4253	25.0823	GB52134	intergenic (41242)
LG2	2404945	A	lat	11.9922	25.0807	GB43477	intergenic (4001)
LG2	2404945	G	lat	11.9922	25.0807	GB43477	intergenic (4001)
LG5	9060865	C	long	7.97769	25.0758	GB50300	intergenic (59342)
LG5	9060865	T	long	7.97769	25.0758	GB50300	intergenic (59342)
LG5	5431330	A	prec8	11.2075	25.0648	GB46759	intergenic (4912)
LG5	5431330	G	prec8	11.2075	25.0648	GB46759	intergenic (4912)
LG5	5431333	C	prec8	11.2075	25.0648	GB46759	intergenic (4909)
LG5	5431333	T	prec8	11.2075	25.0648	GB46759	intergenic (4909)
LG5	5431344	C	prec8	11.2075	25.0648	GB46759	intergenic (4898)
LG5	5431344	T	prec8	11.2075	25.0648	GB46759	intergenic (4898)
LG8	5135679	C	prec5	18.6207	25.0604	GB54543	intron (119)
LG8	5135679	G	prec5	18.6207	25.0604	GB54543	intron (119)
LG5	5710733	C	tmin1	11.2838	25.0547	GB46703	intron (18)
LG5	5710733	T	tmin1	11.2838	25.0547	GB46703	intron (18)
LG16	3227199	A	prec1	17.6653	25.0533	GB51286	intergenic (18297)
LG16	3227199	G	prec1	17.6653	25.0533	GB51286	intergenic (18297)
LG16	5108530	A	tmin1	18.1931	25.0475	GB45607	intergenic (18169)
LG16	5108530	G	tmin1	18.1931	25.0475	GB45607	intergenic (18169)
LG16	5108975	C	tmin1	18.1931	25.0475	GB45607	intergenic (18614)
LG16	5108975	T	tmin1	18.1931	25.0475	GB45607	intergenic (18614)
LG12	127794	A	long	16.9981	25.0253	GB55731	intergenic (2653)
LG12	127794	G	long	16.9981	25.0253	GB55731	intergenic (2653)
LG1	25336186	C	tmin6	15.9898	25.0222	GB49273	intron (15618)
LG1	25336186	T	tmin6	15.9898	25.0222	GB49273	intron (15618)
LG3	9038875	A	ins4	14.8374	25.018	GB53821	intron (10514)
LG3	9038875	G	ins4	14.8374	25.018	GB53821	intron (10514)
LG3	9038886	A	ins4	14.8374	25.018	GB53821	intron (10503)
LG3	9038886	G	ins4	14.8374	25.018	GB53821	intron (10503)
LG3	9038906	A	ins4	14.8374	25.018	GB53821	intron (10483)
LG3	9038906	G	ins4	14.8374	25.018	GB53821	intron (10483)
LG3	9038930	A	ins4	14.8374	25.018	GB53821	intron (10459)
LG3	9038930	G	ins4	14.8374	25.018	GB53821	intron (10459)
LG3	9038943	C	ins4	14.8374	25.018	GB53821	intron (10446)
LG3	9038943	T	ins4	14.8374	25.018	GB53821	intron (10446)
LG16	1245304	G	long	6.00527	25.01	GB54317	intron (185)
LG16	1245304	T	long	6.00527	25.01	GB54317	intron (185)
LG16	1245323	A	long	6.00527	25.01	GB54317	intron (204)
LG16	1245323	G	long	6.00527	25.01	GB54317	intron (204)
LG16	1245358	A	long	6.00527	25.01	GB54317	intron (239)
LG16	1245358	T	long	6.00527	25.01	GB54317	intron (239)
LG16	1245360	A	long	6.00527	25.01	GB54317	intron (241)
LG16	1245360	G	long	6.00527	25.01	GB54317	intron (241)
LG16	1245464	A	long	6.00527	25.01	GB54317	intron (345)
LG16	1245464	G	long	6.00527	25.01	GB54317	intron (345)
LG16	1245501	C	long	6.00527	25.01	GB54317	intron (382)
[truncated: 1,431 more rows]

## Sheet: Table_S3
Table S3- Genomic information and statistics for the SNPs identified by LFMM with a FDR < 0.05 and associated environmental variables. The uncorrelated variables were: longitude (long), latitude (lat), altitude (alt), precipitation in January (prec1), precipitation in May (prec5), precipitation in August (prec8), minimum temperature in January (tmin1), minimum temperature in June (tmin6), cloud c…
Linkage group	SNP position	Env. variable	–log10 (q-value)	Gene	Genomic position
LG11	384031	prec5	5.49445	GB46620	intron (342)
LG11	384039	prec5	5.49445	GB46620	intron (334)
LG11	382814	prec5	5.49445	GB46620	intron (37)
LG11	382811	prec5	5.49445	GB46620	intron (34)
LG11	383309	prec5	5.34077	GB46620	intron (115)
LG11	383256	prec5	5.32536	GB46620	intron (62)
LG11	383220	prec5	5.31171	GB46620	intron (26)
LG7	12454281	prec1	4.68567	GB48105	intron (85)
LG7	12454436	prec1	4.68567	GB48105	cds (syn)
LG11	382811	lat	4.67295	GB46620	intron (34)
LG11	382814	lat	4.67295	GB46620	intron (37)
LG11	384031	lat	4.67295	GB46620	intron (342)
LG11	384039	lat	4.62074	GB46620	intron (334)
LG11	382506	prec5	4.48826	GB46620	cds (non)
LG1	9724747	lat	4.31694	GB43005	intron (4054)
LG1	9724756	lat	4.31694	GB43005	intron (4045)
LG11	382506	lat	4.31694	GB46620	cds (non)
LG11	383220	lat	4.31694	GB46620	intron (26)
LG11	383256	lat	4.31694	GB46620	intron (62)
LG11	383309	lat	4.31694	GB46620	intron (115)
LG11	377683	lat	4.31694	GB46621	intergenic (207)
LG13	4535535	long	4.24316	GB40077	cds (non)
LG6	3203104	long	4.24316	GB54460	intron (225)
LG1	9725269	lat	4.24169	GB43005	intron (3532)
LG11	384028	prec5	4.22182	GB46620	intron (345)
LG11	377683	prec5	4.22182	GB46621	intergenic (207)
LG7	12454595	prec1	4.19419	GB48105	three_prime_utr
LG11	384113	prec5	4.16459	GB46620	intron (260)
LG11	383939	prec5	4.13741	GB46620	intron (434)
LG11	383839	prec5	4.10783	GB46620	intron (534)
LG11	384028	lat	4.10061	GB46620	intron (345)
LG11	383939	lat	4.04955	GB46620	intron (434)
LG11	384113	lat	4.04955	GB46620	intron (260)
LG11	383887	prec5	3.99676	GB46620	intron (486)
LG11	383527	prec5	3.965	GB46620	intron (333)
LG11	383281	prec5	3.965	GB46620	intron (87)
LG7	3187981	lat	3.83728	GB53783	intron (2649)
LG11	383527	lat	3.77106	GB46620	intron (333)
LG11	383281	lat	3.75763	GB46620	intron (87)
LG7	9036411	lat	3.74139	GB42421	intron (2610)
LG11	383887	lat	3.74139	GB46620	intron (486)
LG1	9724747	ins4	3.73534	GB43005	intron (4054)
LG1	9724756	ins4	3.73534	GB43005	intron (4045)
LG1	9725269	ins4	3.73534	GB43005	intron (3532)
LG11	383839	lat	3.73464	GB46620	intron (534)
LG11	382811	prec8	3.58025	GB46620	intron (34)
LG11	383939	prec8	3.58025	GB46620	intron (434)
LG11	384028	prec8	3.58025	GB46620	intron (345)
LG11	384031	prec8	3.58025	GB46620	intron (342)
LG11	384039	prec8	3.58025	GB46620	intron (334)
LG11	384113	prec8	3.58025	GB46620	intron (260)
LG1	9724887	lat	3.57464	GB43005	intron (3914)
LG1	9725004	lat	3.55926	GB43005	intron (3797)
LG11	382814	prec8	3.53458	GB46620	intron (37)
LG7	12454630	prec1	3.50553	GB48105	three_prime_utr
LG7	12454189	long	3.48478	GB48105	intron (8)
LG6	3203104	prec1	3.40173	GB54460	intron (225)
LG11	382506	prec8	3.32087	GB46620	cds (non)
LG11	383220	prec8	3.32087	GB46620	intron (26)
LG11	383256	prec8	3.32087	GB46620	intron (62)
LG11	383309	prec8	3.32087	GB46620	intron (115)
LG11	383839	prec8	3.30442	GB46620	intron (534)
LG11	383887	prec8	3.30442	GB46620	intron (486)
LG11	383281	prec8	3.30144	GB46620	intron (87)
LG5	2788058	prec5	3.29057	GB55028	intergenic (15309)
LG7	9036348	lat	3.28066	GB42421	intron (2673)
LG11	383527	prec8	3.27512	GB46620	intron (333)
LG1	21793180	long	3.24646	GB45499	cds (non)
LG1	21793535	long	3.24646	GB45499	cds (non)
LG1	9724887	ins4	3.15781	GB43005	intron (3914)
LG1	9725004	ins4	3.15781	GB43005	intron (3797)
LG6	12216811	prec1	3.10518	GB46330	intron (6611)
LG7	12454470	prec1	3.10518	GB48105	cds (non)
LG6	3204139	prec1	3.10518	GB54460	intron (1260)
LG1	9725269	prec5	3.09565	GB43005	intron (3532)
LG7	12454164	prec1	3.01023	GB48105	cds (non)
LG13	4046505	prec8	3.00917	GB40128	intergenic (9486)
LG1	9724756	prec5	2.90824	GB43005	intron (4045)
LG13	3497303	cld7	2.88912	GB40109	intron (4243)
LG13	3497339	cld7	2.88912	GB40109	intron (4207)
LG13	3497340	cld7	2.88912	GB40109	intron (4206)
LG3	10460136	cld7	2.88912	GB49146	intergenic (29741)
LG6	4418241	cld7	2.88912	GB52185	intergenic (16719)
LG5	973271	prec1	2.88192	GB52303	intron (1959)
LG7	12454189	prec1	2.86637	GB48105	intron (8)
LG7	12454674	long	2.84583	GB48105	three_prime_utr
LG7	3187950	lat	2.83946	GB53783	intron (2680)
LG1	9724747	prec5	2.83532	GB43005	intron (4054)
LG13	4535535	prec1	2.81688	GB40077	cds (non)
LG7	11526731	prec1	2.81688	GB44336	intron (9452)
LG2	452449	prec5	2.79494	GB48706	intron (348)
LG8	1667425	long	2.77071	GB51427	intergenic (952)
LG7	3187981	prec8	2.76393	GB53783	intron (2649)
LG5	2788075	prec5	2.7288	GB55028	intergenic (15292)
LG8	1662803	long	2.71427	GB51396	cds (non)
LG8	1650597	long	2.71427	GB51422	cds (syn)
LG5	2787900	prec5	2.69756	GB55028	intergenic (15467)
LG5	2787944	prec5	2.69699	GB55028	intergenic (15423)
LG5	2788085	prec5	2.69699	GB55028	intergenic (15282)
LG5	2788103	prec5	2.69699	GB55028	intergenic (15264)
LG2	14770406	cld7	2.67421	GB55469	intergenic (2713)
LG5	2787823	prec5	2.66082	GB55028	intergenic (15544)
LG5	2787881	prec5	2.66082	GB55028	intergenic (15486)
LG5	2788073	prec5	2.64008	GB55028	intergenic (15294)
LG15	8664105	lat	2.61512	GB49975	intergenic (2721)
LG2	8096077	lat	2.60125	GB46589	intergenic (145798)
LG1	4423668	prec5	2.59619	GB52267	intergenic (14419)
LG7	12454674	prec1	2.58484	GB48105	three_prime_utr
LG7	9036195	lat	2.53204	GB42421	intron (2826)
LG11	377683	prec8	2.53102	GB46621	intergenic (207)
LG2	452205	prec5	2.51492	GB48706	intron (446)
LG2	452449	lat	2.46151	GB48706	intron (348)
LG8	5143038	prec5	2.45566	GB54508	intron (4077)
LG4	11294432	lat	2.44297	GB44011	intron (46472)
LG7	12453760	prec5	2.44005	GB48105	intron (75)
LG7	4957055	prec8	2.4358	GB52228	intergenic (26879)
LG7	4957081	prec8	2.4358	GB52228	intergenic (26905)
LG7	4957322	prec8	2.43479	GB52228	intergenic (27146)
LG7	9036411	prec5	2.41683	GB42421	intron (2610)
LG8	5135679	prec5	2.41683	GB54543	intron (119)
LG5	5709775	lat	2.4137	GB46703	cds (non)
LG8	5143297	prec5	2.41274	GB54508	intron (3818)
LG13	4046505	lat	2.39705	GB40128	intergenic (9486)
LG8	5143246	prec5	2.3753	GB54508	intron (3869)
LG8	4709024	land cover	2.36459	GB54514	intergenic (15879)
LG8	4709028	land cover	2.36459	GB54514	intergenic (15883)
LG8	4709045	land cover	2.36459	GB54514	intergenic (15900)
LG8	4709061	land cover	2.36459	GB54514	intergenic (15916)
LG8	4709064	land cover	2.36459	GB54514	intergenic (15919)
LG8	4709065	land cover	2.36459	GB54514	intergenic (15920)
LG8	5135500	prec5	2.36167	GB54543	cds (syn)
LG2	499044	prec5	2.35805	GB48691	intergenic (57)
LG7	3187950	prec8	2.33777	GB53783	intron (2680)
LG10	7553390	prec8	2.33777	GB54246	intergenic (1873)
LG5	5709847	lat	2.32892	GB46703	intron (14)
LG11	14420387	prec1	2.30991	GB43188	intron (9505)
LG8	181794	prec1	2.30991	GB47875	intron (19370)
LG2	5870932	prec1	2.30991	GB50721	intron (23391)
LG5	973207	prec1	2.30991	GB52303	intron (2023)
LG5	973227	prec1	2.30991	GB52303	intron (2003)
LG5	973229	prec1	2.30991	GB52303	intron (2001)
LG5	973231	prec1	2.30991	GB52303	intron (1999)
LG5	973251	prec1	2.30991	GB52303	intron (1979)
LG5	973276	prec1	2.30991	GB52303	intron (1954)
LG2	499329	prec5	2.3052	GB48691	three_prime_utr
LG1	9724887	prec5	2.29385	GB43005	intron (3914)
LG1	9725004	prec5	2.28589	GB43005	intron (3797)
LG8	10516805	prec5	2.28514	GB48853	intron (30)
LG8	10035763	rh6	2.28471	GB48058	intron (10188)
LG8	10035778	rh6	2.28471	GB48058	intron (10173)
LG1	1346870	long	2.25263	GB42192	three_prime_utr
LG16	3229430	prec1	2.24848	GB51286	intergenic (16066)
LG2	498580	prec5	2.24519	GB48691	intergenic (521)
LG8	6652860	prec8	2.24061	GB43892	cds (syn)
LG2	498781	prec5	2.22443	GB48691	intergenic (320)
LG2	498838	prec5	2.22443	GB48691	intergenic (263)
LG2	497247	prec5	2.22443	GB48709	intergenic (254)
LG8	1611237	long	2.22313	GB51401	intergenic (180)
LG2	498556	prec5	2.20833	GB48691	intergenic (545)
LG2	500372	prec5	2.20833	GB48691	intron (28)
LG2	427228	prec5	2.17804	GB48703	cds (syn)
LG2	491972	prec5	2.17377	GB48709	cds (non)
LG5	12346320	cld4	2.17109	GB47825	intron (216)
LG5	12346505	cld4	2.17109	GB47825	intron (401)
LG2	430885	prec5	2.15336	GB48703	cds (non)
LG2	482074	prec5	2.14498	GB48692	intron (119)
LG2	482881	prec5	2.14498	GB48692	intron (8)
LG2	485978	prec5	2.14498	GB48692	intergenic (116)
LG2	458391	prec5	2.14498	GB48693	three_prime_utr
LG2	445454	prec5	2.14498	GB48694	intron (630)
LG2	446181	prec5	2.14498	GB48694	intron (27)
LG2	446494	prec5	2.14498	GB48694	intron (189)
LG2	446574	prec5	2.14498	GB48694	intron (269)
LG2	447186	prec5	2.14498	GB48694	intron (130)
LG2	419857	prec5	2.14498	GB48701	intergenic (18)
LG2	422148	prec5	2.14498	GB48702	intergenic (1111)
LG2	423124	prec5	2.14498	GB48702	intergenic (135)
LG2	423620	prec5	2.14498	GB48702	intron (34)
LG2	426617	prec5	2.14498	GB48703	intron (318)
LG2	430226	prec5	2.14498	GB48703	intron (597)
LG2	430398	prec5	2.14498	GB48703	intron (425)
LG2	431083	prec5	2.14498	GB48703	cds (non)
LG2	447618	prec5	2.14498	GB48706	intergenic (30)
LG2	447751	prec5	2.14498	GB48706	cds (non)
LG2	449851	prec5	2.14498	GB48706	intron (204)
LG2	452990	prec5	2.14498	GB48706	cds (non)
LG2	474185	prec5	2.14498	GB48707	cds (non)
LG2	476760	prec5	2.14498	GB48707	intron (4)
LG2	488214	prec5	2.14498	GB48708	cds (syn)
LG2	493925	prec5	2.14498	GB48709	intron (99)
LG2	494044	prec5	2.14498	GB48709	intron (218)
LG2	494560	prec5	2.14498	GB48709	intron (563)
LG2	494710	prec5	2.14498	GB48709	intron (413)
LG2	495365	prec5	2.14498	GB48709	cds (non)
LG2	495659	prec5	2.14498	GB48709	intron (201)
LG2	496271	prec5	2.14498	GB48709	intron (292)
LG2	496322	prec5	2.14498	GB48709	intron (241)
LG2	496465	prec5	2.14498	GB48709	intron (98)
LG2	496776	prec5	2.14498	GB48709	cds (non)
LG1	14744090	prec5	2.14498	GB52128	intergenic (4126)
LG5	973271	long	2.13906	GB52303	intron (1959)
LG2	7204268	lat	2.11604	GB40333	intergenic (3871)
LG2	8096050	lat	2.10967	GB46589	intergenic (145825)
LG2	423593	prec5	2.10922	GB48702	intron (61)
LG2	420642	prec5	2.10545	GB48701	intergenic (803)
LG2	432134	prec5	2.10001	GB48703	cds (non)
LG2	494877	prec5	2.10001	GB48709	intron (246)
LG7	12443073	prec1	2.09673	GB48105	intron (1)
LG2	495252	prec5	2.08809	GB48709	cds (syn)
LG5	2788058	lat	2.07925	GB55028	intergenic (15309)
LG1	9716604	prec1	2.07506	GB43005	intron (12197)
LG8	9963657	prec8	2.07149	GB48057	intergenic (16851)
LG4	2642559	prec8	2.07149	GB53142	intron (254)
LG10	7553346	prec8	2.07149	GB54246	intergenic (1917)
LG8	5140434	prec5	2.06776	GB54508	intron (1680)
LG5	11784559	prec1	2.06569	GB44423	three_prime_utr
LG5	11785507	prec1	2.06569	GB44423	cds (syn)
LG5	11786121	prec1	2.06569	GB44423	intron (42)
LG5	11781882	prec1	2.06569	GB44691	intergenic (51)
LG5	11782149	prec1	2.06569	GB44691	intergenic (318)
LG5	11782193	prec1	2.06569	GB44691	intergenic (362)
LG5	11783920	prec1	2.06569	GB44692	cds (non)
LG7	12431001	prec1	2.06569	GB48104	cds (non)
LG2	11066519	prec1	2.06569	GB49805	intron (358)
LG2	11066527	prec1	2.06569	GB49805	intron (350)
LG13	9401469	prec1	2.06569	GB49874	intergenic (1151)
LG13	9402378	prec1	2.06569	GB49874	intergenic (2060)
LG6	2849759	prec1	2.06569	GB54472	intron (161)
LG10	7553330	prec8	2.0612	GB54246	intergenic (1933)
LG1	5586381	cld4	2.05787	GB54850	intron (3718)
LG2	502018	prec5	2.05001	GB48691	cds (non)
LG2	412268	prec5	2.05001	GB48697	intergenic (368)
LG2	417458	prec5	2.04932	GB48701	intergenic (1691)
LG2	436835	prec5	2.04932	GB48704	intron (29)
LG2	440283	prec5	2.04864	GB48695	intron (221)
LG8	10516805	lat	2.04477	GB48853	intron (30)
LG2	434185	prec5	2.04448	GB48703	intergenic (784)
LG2	413058	prec5	2.04276	GB48696	intergenic (863)
LG16	5728577	cld7	2.04072	GB45612	intron (9398)
LG7	9655262	lat	2.03776	GB42463	intron (34422)
LG5	5709554	lat	2.03776	GB46703	cds (non)
LG2	440031	prec5	2.0369	GB48695	cds (non)
LG2	440372	prec5	2.0369	GB48695	intron (310)
LG2	414276	prec5	2.0369	GB48696	cds (non)
LG2	408855	prec5	2.0369	GB48697	intergenic (2023)
LG2	411415	prec5	2.0369	GB48697	cds (syn)
LG2	431394	prec5	2.0369	GB48703	intron (261)
LG2	431422	prec5	2.0369	GB48703	intron (289)
LG2	432270	prec5	2.0369	GB48703	intron (80)
LG2	433302	prec5	2.0369	GB48703	three_prime_utr
LG2	434326	prec5	2.0369	GB48704	intergenic (802)
LG2	436406	prec5	2.0369	GB48704	intron (121)
LG12	10980755	prec5	2.0369	GB52092	intron (37789)
LG4	11294506	lat	2.03663	GB44011	intron (46398)
LG5	5709514	lat	2.03663	GB46703	intron (22)
LG2	433359	prec5	2.0354	GB48703	three_prime_utr
LG2	501480	prec5	2.0349	GB48691	intron (99)
LG2	439093	prec5	2.02806	GB48695	intergenic (847)
LG2	442271	prec5	2.02274	GB48694	intergenic (433)
LG2	414331	prec5	2.02274	GB48696	cds (non)
LG2	416607	prec5	2.02274	GB48696	intergenic (1234)
LG2	412485	prec5	2.02274	GB48697	intergenic (585)
LG2	433509	prec5	2.02274	GB48703	intergenic (108)
LG12	8256240	prec5	2.02274	GB49317	intergenic (40851)
LG2	415287	prec5	2.02083	GB48696	cds (syn)
LG2	416447	prec5	2.02083	GB48696	intergenic (1074)
LG2	409061	prec5	2.02083	GB48697	intergenic (1817)
LG2	409541	prec5	2.02083	GB48697	intergenic (1337)
LG2	411496	prec5	2.02083	GB48697	cds (syn)
LG2	412722	prec5	2.02083	GB48697	intergenic (822)
LG2	410398	prec5	2.01523	GB48697	intergenic (480)
LG2	409234	prec5	2.01479	GB48697	intergenic (1644)
LG2	410217	prec5	2.01373	GB48697	intergenic (661)
LG2	412911	prec5	2.01373	GB48697	intergenic (1011)
LG9	10540021	prec5	2.01373	GB53313	intron (127)
LG6	3204139	long	2.00167	GB54460	intron (1260)
LG13	5255345	prec5	1.99966	GB40061	intron (1573)
LG7	9036348	prec5	1.98726	GB42421	intron (2673)
LG6	3580416	prec5	1.9786	GB43054	intron (2814)
LG7	8902728	lat	1.97708	GB42411	intergenic (1444)
LG7	8902761	lat	1.97708	GB42411	intergenic (1411)
LG8	4963145	prec5	1.97365	GB54537	intergenic (67304)
LG7	8902765	lat	1.97215	GB42411	intergenic (1407)
LG6	3580553	prec5	1.96747	GB43054	intron (2677)
LG8	5088482	prec5	1.96747	GB54539	intergenic (138)
LG10	10152138	prec5	1.96113	GB50962	intergenic (3261)
LG2	503008	prec5	1.96074	GB48691	intron (210)
LG2	502754	prec5	1.96058	GB48691	intron (464)
LG1	1310230	prec5	1.96051	GB42142	intron (16447)
LG15	8664105	prec5	1.95975	GB49975	intergenic (2721)
LG2	502488	prec5	1.95238	GB48691	intron (249)
LG2	503947	prec5	1.95172	GB48691	intron (420)
LG13	8708099	prec5	1.94543	GB49863	intergenic (4921)
LG13	5255345	lat	1.93722	GB40061	intron (1573)
LG7	8902730	lat	1.93722	GB42411	intergenic (1442)
LG7	8902767	lat	1.93722	GB42411	intergenic (1405)
LG7	8902782	lat	1.93722	GB42411	intergenic (1390)
LG4	9824041	lat	1.93722	GB44158	intron (1153)
LG2	452205	lat	1.93722	GB48706	intron (446)
LG2	491972	lat	1.93722	GB48709	cds (non)
LG1	26984603	lat	1.93722	GB54986	intron (1269)
LG10	10152139	prec5	1.93496	GB50962	intergenic (3260)
LG7	12454281	long	1.93301	GB48105	intron (85)
LG6	3580528	prec5	1.93194	GB43054	intron (2702)
LG2	502459	prec5	1.93194	GB48691	intron (220)
LG13	8708060	prec5	1.93194	GB49863	intergenic (4960)
LG2	425866	prec5	1.93125	GB48703	cds (non)
LG13	8708065	prec5	1.92805	GB49863	intergenic (4955)
LG13	8708097	prec5	1.9216	GB49863	intergenic (4923)
LG2	9866772	rh6	1.91917	GB52494	intergenic (51856)
LG3	9149392	rh6	1.91917	GB53832	intergenic (795)
LG1	27827454	rh6	1.91917	GB53928	intron (61)
LG13	8708119	prec5	1.90886	GB49863	intergenic (4901)
LG5	5709923	lat	1.90441	GB46703	cds (syn)
LG2	451575	prec5	1.8923	GB48706	intron (136)
LG13	8708056	prec5	1.8923	GB49863	intergenic (4964)
LG10	10152108	prec5	1.8923	GB50962	intergenic (3291)
LG7	4957322	prec5	1.8923	GB52228	intergenic (27146)
LG8	5142964	prec5	1.8923	GB54508	intron (4151)
LG13	4046505	prec5	1.88611	GB40128	intergenic (9486)
LG1	14748081	prec5	1.88043	GB52128	intergenic (8117)
LG7	3187981	prec5	1.87695	GB53783	intron (2649)
LG7	12454436	long	1.87578	GB48105	cds (syn)
LG5	973251	long	1.87578	GB52303	intron (1979)
LG8	10490902	prec5	1.8753	GB48849	intergenic (6335)
LG12	1899714	prec5	1.8753	GB51775	intron (112)
LG1	14748094	prec5	1.8753	GB52128	intergenic (8130)
LG11	388937	prec5	1.87488	GB46620	cds (syn)
LG13	8708069	prec5	1.87488	GB49863	intergenic (4951)
LG8	5135838	prec5	1.87488	GB54543	intron (157)
LG6	10617629	prec5	1.85647	GB52956	intron (1912)
LG8	6655822	prec8	1.84971	GB43891	cds (syn)
LG8	5135698	prec5	1.847	GB54543	intron (138)
LG8	11997562	cld4	1.8439	GB41965	intergenic (13303)
LG7	12454281	cld4	1.8439	GB48105	intron (85)
LG5	973271	cld4	1.8439	GB52303	intron (1959)
LG5	5709965	lat	1.84216	GB46703	cds (non)
LG5	5709628	lat	1.84216	GB46703	intron (14)
LG13	5251163	prec5	1.83476	GB40061	intron (5755)
LG8	5136203	prec5	1.83476	GB54543	intron (52)
LG8	5135500	lat	1.83376	GB54543	cds (syn)
LG11	375725	prec5	1.83251	GB46621	intron (58)
LG3	871896	prec5	1.83251	GB51916	intergenic (22139)
LG6	3204139	cld7	1.83142	GB54460	intron (1260)
LG1	833536	tmin1	1.82818	GB42151	intergenic (10118)
LG16	5105752	tmin1	1.82818	GB45607	intergenic (15391)
LG16	5108530	tmin1	1.82818	GB45607	intergenic (18169)
LG16	5108975	tmin1	1.82818	GB45607	intergenic (18614)
LG16	3897923	tmin1	1.82818	GB51264	intergenic (1753)
LG7	12454436	cld4	1.82703	GB48105	cds (syn)
LG6	16351627	prec8	1.82621	GB45392	three_prime_utr
LG7	3187981	ins4	1.82395	GB53783	intron (2649)
LG2	392477	prec5	1.8188	GB48700	intergenic (419)
LG2	410200	prec5	1.81859	GB48697	intergenic (678)
LG1	18172679	lat	1.8173	GB49729	intergenic (1799)
LG2	5870932	prec5	1.81671	GB50721	intron (23391)
LG13	5457994	prec8	1.81385	GB40054	three_prime_utr
LG11	379270	prec8	1.81385	GB46639	cds (syn)
LG12	3318286	prec8	1.81385	GB55061	intergenic (8201)
LG12	3679208	prec5	1.81083	GB48920	intergenic (32438)
LG6	3580326	prec5	1.79005	GB43054	intron (2904)
LG11	8437714	prec5	1.78936	GB47221	intron (5316)
LG3	871887	prec5	1.78936	GB51916	intergenic (22130)
LG4	1197891	prec5	1.78936	GB54885	intron (17189)
LG1	22070373	lat	1.78764	GB45530	cds (syn)
LG2	411658	prec5	1.78585	GB48697	cds (syn)
LG4	7355936	prec5	1.78585	GB50400	intergenic (19172)
LG2	11676147	prec5	1.78585	GB55348	intron (600)
LG2	14157684	prec1	1.7852	GB55588	intergenic (395)
LG4	11035225	long	1.7826	GB44018	intergenic (2)
LG10	2873103	rh3	1.78135	GB41011	intron (7107)
LG10	2873153	rh3	1.78135	GB41011	intron (7157)
LG10	2873198	rh3	1.78135	GB41011	intron (7202)
LG10	2873205	rh3	1.78135	GB41011	intron (7209)
LG10	2873219	rh3	1.78135	GB41011	intron (7223)
LG1	662349	rh3	1.78135	GB42179	intergenic (16646)
LG1	662357	rh3	1.78135	GB42179	intergenic (16654)
LG1	662362	rh3	1.78135	GB42179	intergenic (16659)
LG1	662367	rh3	1.78135	GB42179	intergenic (16664)
LG1	662369	rh3	1.78135	GB42179	intergenic (16666)
LG8	5135679	lat	1.77974	GB54543	intron (119)
LG13	8025643	prec5	1.77711	GB49924	cds (syn)
LG1	661795	rh3	1.77317	GB42179	intergenic (16092)
LG1	661800	rh3	1.77317	GB42179	intergenic (16097)
LG1	661812	rh3	1.77317	GB42179	intergenic (16109)
LG3	3480485	rh3	1.77317	GB51493	intergenic (3731)
LG1	1284516	long	1.77164	GB42142	intron (3245)
LG6	12170528	long	1.77164	GB46332	intron (1025)
LG5	973276	long	1.77164	GB52303	intron (1954)
LG5	973231	long	1.77164	GB52303	intron (1999)
LG5	973229	long	1.77164	GB52303	intron (2001)
LG5	973227	long	1.77164	GB52303	intron (2003)
LG5	973207	long	1.77164	GB52303	intron (2023)
LG5	5709282	lat	1.77152	GB46703	cds (syn)
LG1	26984982	lat	1.77152	GB54986	intron (1648)
LG13	5251170	prec5	1.77078	GB40061	intron (5748)
LG7	8741551	prec5	1.77078	GB42409	intergenic (66535)
LG1	661787	rh3	1.76959	GB42179	intergenic (16084)
LG1	661807	rh3	1.76856	GB42179	intergenic (16104)
LG1	661810	rh3	1.76856	GB42179	intergenic (16107)
LG16	2667629	rh3	1.76856	GB51312	intergenic (3939)
LG8	5143297	lat	1.76702	GB54508	intron (3818)
LG5	11808790	prec5	1.76608	GB44420	intergenic (332)
LG1	14748271	prec5	1.76462	GB52128	intergenic (8307)
LG4	5732528	rh3	1.7629	GB50448	intron (20004)
LG2	12098479	rh3	1.7629	GB55654	intron (947)
LG6	7236678	land cover	1.75463	GB48545	intergenic (334)
LG6	7236724	land cover	1.75463	GB48545	intergenic (380)
LG4	6199296	land cover	1.75463	GB50463	intergenic (1380)
LG8	4708972	land cover	1.75463	GB54514	intergenic (15827)
LG2	7847556	tmin1	1.75427	GB46591	cds (syn)
LG1	19682762	prec5	1.75028	GB55331	intergenic (24284)
LG14	9057703	tmin1	1.74974	GB41645	intron (2964)
LG1	833512	tmin1	1.74974	GB42151	intergenic (10094)
LG16	5096732	tmin1	1.74974	GB45607	intergenic (6371)
LG16	5101431	tmin1	1.74974	GB45607	intergenic (11070)
LG16	5102724	tmin1	1.74974	GB45607	intergenic (12363)
LG16	5071879	tmin1	1.74974	GB45622	intergenic (16713)
LG2	9866772	tmin1	1.74974	GB52494	intergenic (51856)
LG6	18375975	tmin1	1.74974	GB55719	intergenic (882)
LG11	376645	prec5	1.74887	GB46621	cds (syn)
LG1	15137922	prec5	1.74286	GB52134	intergenic (41242)
LG4	1905148	cld7	1.74195	GB53104	intron (13)
LG1	18172615	lat	1.74188	GB49729	intergenic (1863)
LG8	5143038	lat	1.74188	GB54508	intron (4077)
LG6	9098303	long	1.73937	GB41433	intergenic (7543)
LG8	6429268	long	1.73937	GB43909	intron (138)
LG13	8708065	prec8	1.7392	GB49863	intergenic (4955)
LG10	2873536	rh3	1.73824	GB41011	intron (7540)
LG8	11889825	rh3	1.73824	GB41991	intergenic (1137)
LG1	661375	rh3	1.73824	GB42179	intergenic (15672)
LG1	661443	rh3	1.73824	GB42179	intergenic (15740)
LG1	661446	rh3	1.73824	GB42179	intergenic (15743)
LG1	661572	rh3	1.73824	GB42179	intergenic (15869)
LG1	661585	rh3	1.73824	GB42179	intergenic (15882)
LG1	661590	rh3	1.73824	GB42179	intergenic (15887)
LG1	661592	rh3	1.73824	GB42179	intergenic (15889)
LG1	661595	rh3	1.73824	GB42179	intergenic (15892)
LG1	661597	rh3	1.73824	GB42179	intergenic (15894)
LG1	661961	rh3	1.73824	GB42179	intergenic (16258)
LG1	662002	rh3	1.73824	GB42179	intergenic (16299)
LG1	662006	rh3	1.73824	GB42179	intergenic (16303)
LG1	662119	rh3	1.73824	GB42179	intergenic (16416)
LG1	662244	rh3	1.73824	GB42179	intergenic (16541)
LG1	662656	rh3	1.73824	GB42179	intergenic (16953)
LG1	662663	rh3	1.73824	GB42179	intergenic (16960)
LG1	662684	rh3	1.73824	GB42179	intergenic (16981)
LG1	662696	rh3	1.73824	GB42179	intergenic (16993)
LG1	662714	rh3	1.73824	GB42179	intergenic (17011)
LG14	2784815	rh3	1.73824	GB42260	intron (13577)
LG2	2562555	rh3	1.73824	GB43475	intron (12463)
LG15	6943151	rh3	1.73824	GB50160	intron (426)
LG4	2593484	rh3	1.73824	GB53139	intron (104)
LG4	2593487	rh3	1.73824	GB53139	intron (107)
LG4	2593520	rh3	1.73824	GB53139	intron (140)
LG7	3343324	rh3	1.73824	GB53785	intron (11744)
LG7	3343395	rh3	1.73824	GB53785	intron (11815)
LG1	661580	rh3	1.73576	GB42179	intergenic (15877)
LG11	599513	prec5	1.73435	GB46597	intron (2460)
LG7	8741566	prec5	1.73418	GB42409	intergenic (66520)
LG2	434913	prec5	1.72902	GB48704	intergenic (215)
LG16	5062164	tmin1	1.71594	GB45622	intergenic (26428)
LG16	5067390	tmin1	1.71594	GB45622	intergenic (21202)
LG16	5076708	tmin1	1.71594	GB45622	intergenic (11884)
LG12	8387939	tmin1	1.71594	GB49320	intron (2353)
LG2	9866776	tmin1	1.71594	GB52494	intergenic (51860)
LG3	9237695	tmin1	1.71594	GB53835	intron (8183)
LG6	18375037	tmin1	1.71594	GB55719	cds (non)
LG6	18375044	tmin1	1.71594	GB55719	cds (non)
LG6	18375255	tmin1	1.71594	GB55719	intergenic (162)
LG6	18375546	tmin1	1.71594	GB55719	intergenic (453)
LG6	18375618	tmin1	1.71594	GB55719	intergenic (525)
LG6	18375793	tmin1	1.71594	GB55719	intergenic (700)
LG1	26984982	prec5	1.71051	GB54986	intron (1648)
LG7	9655262	prec5	1.70886	GB42463	intron (34422)
LG13	8708069	prec8	1.705	GB49863	intergenic (4951)
LG4	1781753	prec8	1.705	GB53122	intron (6586)
LG7	2841966	prec8	1.70469	GB42549	intron (24)
LG12	6634234	rh1	1.70356	GB40679	intron (23479)
LG2	378454	prec5	1.7032	GB48699	cds (non)
LG13	4535535	cld4	1.70116	GB40077	cds (non)
LG5	12347164	cld4	1.70116	GB47825	intron (217)
LG7	12454630	cld4	1.70116	GB48105	three_prime_utr
LG4	6137387	cld4	1.70116	GB50462	intergenic (53884)
LG5	973207	cld4	1.70116	GB52303	intron (2023)
LG5	973227	cld4	1.70116	GB52303	intron (2003)
LG5	973229	cld4	1.70116	GB52303	intron (2001)
LG5	973231	cld4	1.70116	GB52303	intron (1999)
LG5	973276	cld4	1.70116	GB52303	intron (1954)
LG2	5306829	prec5	1.69958	GB50837	intron (2494)
LG6	18375192	tmin1	1.69794	GB55719	intergenic (99)
LG13	3497339	prec5	1.6968	GB40109	intron (4207)
LG13	3497340	prec5	1.6968	GB40109	intron (4206)
LG12	6634000	prec5	1.6968	GB40679	intron (23245)
LG9	7258896	prec5	1.6968	GB42866	intron (35)
LG6	12958107	prec5	1.6968	GB42956	intron (15536)
LG1	9726137	prec5	1.6968	GB43005	intron (2664)
LG10	3773468	prec5	1.6968	GB44387	intergenic (6097)
LG1	12857747	prec5	1.6968	GB44798	cds (non)
LG1	12857537	prec5	1.6968	GB44798	intergenic (191)
LG1	12857582	prec5	1.6968	GB44798	intergenic (146)
LG2	8096050	prec5	1.6968	GB46589	intergenic (145825)
LG2	408452	prec5	1.6968	GB48698	intergenic (2264)
LG2	397631	prec5	1.6968	GB48698	intron (1989)
LG2	397577	prec5	1.6968	GB48698	intron (1935)
LG2	404188	prec5	1.6968	GB48698	intron (1666)
LG2	404120	prec5	1.6968	GB48698	intron (1598)
LG2	397145	prec5	1.6968	GB48698	intron (1503)
LG2	407500	prec5	1.6968	GB48698	intergenic (1312)
LG2	404691	prec5	1.6968	GB48698	intron (1265)
LG2	394211	prec5	1.6968	GB48698	intergenic (1191)
LG2	400884	prec5	1.6968	GB48698	intron (407)
LG2	399334	prec5	1.6968	GB48698	intron (401)
LG2	396000	prec5	1.6968	GB48698	intron (358)
LG2	401650	prec5	1.6968	GB48698	intron (228)
LG2	402668	prec5	1.6968	GB48698	intron (146)
LG2	401201	prec5	1.6968	GB48698	intron (90)
LG2	399654	prec5	1.6968	GB48698	intron (81)
LG2	395447	prec5	1.6968	GB48698	three_prime_utr
LG2	395611	prec5	1.6968	GB48698	three_prime_utr
LG2	381778	prec5	1.6968	GB48699	intergenic (3096)
LG2	377342	prec5	1.6968	GB48699	intron (680)
LG2	379331	prec5	1.6968	GB48699	intergenic (649)
LG2	379223	prec5	1.6968	GB48699	intergenic (541)
LG2	379149	prec5	1.6968	GB48699	intergenic (467)
LG2	379012	prec5	1.6968	GB48699	intergenic (330)
LG2	376063	prec5	1.6968	GB48699	intron (193)
LG2	370233	prec5	1.6968	GB48699	intron (191)
LG2	378222	prec5	1.6968	GB48699	intron (167)
LG2	375910	prec5	1.6968	GB48699	intron (165)
LG2	373599	prec5	1.6968	GB48699	intron (125)
LG2	375524	prec5	1.6968	GB48699	intron (122)
LG2	371427	prec5	1.6968	GB48699	intron (76)
LG2	391894	prec5	1.6968	GB48700	cds (non)
LG2	387218	prec5	1.6968	GB48700	intergenic (3239)
LG2	387260	prec5	1.6968	GB48700	intergenic (3197)
LG2	387642	prec5	1.6968	GB48700	intergenic (2815)
LG2	388323	prec5	1.6968	GB48700	intergenic (2134)
LG2	388586	prec5	1.6968	GB48700	intergenic (1871)
LG2	389630	prec5	1.6968	GB48700	intergenic (827)
LG2	389803	prec5	1.6968	GB48700	intergenic (654)
LG2	392700	prec5	1.6968	GB48700	intergenic (642)
LG2	389924	prec5	1.6968	GB48700	intergenic (533)
LG2	391572	prec5	1.6968	GB48700	intron (166)
LG2	390295	prec5	1.6968	GB48700	intergenic (162)
LG1	23331100	prec5	1.6968	GB51611	intron (5274)
LG1	7675800	prec5	1.6968	GB51813	intron (211)
LG8	5141779	prec5	1.6968	GB54508	intron (3025)
LG8	5146051	prec5	1.6968	GB54508	intron (1064)
LG1	26984603	prec5	1.6968	GB54986	intron (1269)
LG1	19553429	prec5	1.6968	GB55322	intergenic (8301)
LG8	5143246	lat	1.69647	GB54508	intron (3869)
LG13	8708097	prec8	1.69599	GB49863	intergenic (4923)
LG6	16137878	prec5	1.69598	GB42388	intergenic (6604)
LG9	6209579	prec5	1.69598	GB42673	cds (syn)
LG10	4620947	prec5	1.69598	GB43369	intron (8177)
LG11	375123	prec5	1.69598	GB46621	intron (19)
LG5	5709847	prec5	1.69598	GB46703	intron (14)
LG2	401420	prec5	1.69598	GB48698	cds (syn)
LG2	397058	prec5	1.69598	GB48698	intron (1416)
LG2	381288	prec5	1.69598	GB48699	intergenic (2606)
LG2	449380	prec5	1.69598	GB48706	intron (92)
LG1	1283794	long	1.69368	GB42142	intron (2523)
LG16	5104107	tmin1	1.69177	GB45607	intergenic (13746)
LG13	3497303	prec5	1.69156	GB40109	intron (4243)
LG2	7204268	prec5	1.69156	GB40333	intergenic (3871)
LG6	8915807	prec5	1.69156	GB41508	intron (6451)
LG10	4620953	prec5	1.69156	GB43369	intron (8183)
LG10	4620950	prec5	1.69156	GB43369	intron (8180)
LG11	377769	prec5	1.69156	GB46621	intergenic (293)
LG5	5709282	prec5	1.69156	GB46703	cds (syn)
LG2	405526	prec5	1.69156	GB48698	intron (430)
LG2	378904	prec5	1.69156	GB48699	intergenic (222)
LG2	378830	prec5	1.69156	GB48699	intergenic (148)
LG2	387158	prec5	1.69156	GB48700	intergenic (3299)
LG2	387808	prec5	1.69156	GB48700	intergenic (2649)
LG15	9744154	prec5	1.69156	GB50278	intergenic (7128)
LG7	9036195	prec5	1.69114	GB42421	intron (2826)
LG4	7356010	prec5	1.69068	GB50400	intergenic (19246)
LG13	6385900	prec5	1.68749	GB47788	intron (2959)
LG7	2841991	prec8	1.68672	GB42549	intron (49)
LG5	5709775	prec5	1.68668	GB46703	cds (non)
LG2	371131	prec5	1.68668	GB48699	intron (53)
LG2	388503	prec5	1.68668	GB48700	intergenic (1954)
LG2	417458	lat	1.68601	GB48701	intergenic (1691)
LG2	412911	lat	1.68592	GB48697	intergenic (1011)
LG2	400119	prec5	1.68519	GB48698	intron (200)
LG9	7636016	prec5	1.68514	GB42603	intron (83733)
LG13	8708099	prec8	1.68379	GB49863	intergenic (4921)
LG13	8708060	prec8	1.68353	GB49863	intergenic (4960)
LG13	8708119	prec8	1.68353	GB49863	intergenic (4901)
LG11	388999	prec5	1.68311	GB46620	cds (syn)
LG7	12454470	prec5	1.68311	GB48105	cds (non)
LG12	6550275	lat	1.68075	GB40641	intron (6707)
LG7	8739957	lat	1.68075	GB42409	intergenic (68129)
LG2	500372	lat	1.68075	GB48691	intron (28)
LG2	414276	lat	1.68075	GB48696	cds (non)
LG2	414331	lat	1.68075	GB48696	cds (non)
LG2	413058	lat	1.68075	GB48696	intergenic (863)
LG2	416447	lat	1.68075	GB48696	intergenic (1074)
LG2	416607	lat	1.68075	GB48696	intergenic (1234)
LG2	411496	lat	1.68075	GB48697	cds (syn)
LG2	409061	lat	1.68075	GB48697	intergenic (1817)
LG2	409234	lat	1.68075	GB48697	intergenic (1644)
LG2	409541	lat	1.68075	GB48697	intergenic (1337)
LG2	410217	lat	1.68075	GB48697	intergenic (661)
LG2	410398	lat	1.68075	GB48697	intergenic (480)
LG2	412485	lat	1.68075	GB48697	intergenic (585)
LG2	419857	lat	1.68075	GB48701	intergenic (18)
LG2	420642	lat	1.68075	GB48701	intergenic (803)
LG2	422148	lat	1.68075	GB48702	intergenic (1111)
LG2	423124	lat	1.68075	GB48702	intergenic (135)
LG2	423593	lat	1.68075	GB48702	intron (61)
LG2	423620	lat	1.68075	GB48702	intron (34)
LG1	15137922	lat	1.68075	GB52134	intergenic (41242)
LG5	2055106	lat	1.68075	GB52279	intron (10182)
LG5	2055131	lat	1.68075	GB52279	intron (10157)
LG5	2787823	lat	1.68075	GB55028	intergenic (15544)
LG5	2787881	lat	1.68075	GB55028	intergenic (15486)
LG5	2787900	lat	1.68075	GB55028	intergenic (15467)
LG5	2787944	lat	1.68075	GB55028	intergenic (15423)
LG2	11676147	lat	1.68075	GB55348	intron (600)
LG16	5077320	tmin1	1.68074	GB45622	intergenic (11272)
LG8	11889734	rh3	1.67812	GB41991	intergenic (1046)
LG8	5453316	rh3	1.67812	GB54550	intergenic (32308)
LG2	483544	prec5	1.67698	GB48692	intron (35)
LG1	9734400	prec5	1.67632	GB43006	intron (155)
LG4	6470718	long	1.67617	GB50417	intergenic (451)
LG10	3696495	prec5	1.67571	GB44380	intron (2421)
LG4	1214171	prec5	1.67571	GB54885	intron (909)
LG2	15438578	prec5	1.67546	GB55498	intron (90)
LG16	6111802	rh6	1.67542	GB45967	intron (880)
LG11	8356223	rh6	1.67542	GB47224	intergenic (2895)
LG2	411415	lat	1.67532	GB48697	cds (syn)
LG2	383852	prec5	1.67235	GB48699	intergenic (5170)
LG2	386260	prec5	1.67235	GB48700	intergenic (4197)
LG2	925982	prec5	1.67235	GB50702	intergenic (55784)
LG13	8708056	prec8	1.67135	GB49863	intergenic (4964)
LG7	12905669	prec5	1.66912	GB48131	intergenic (20710)
LG12	6550275	prec5	1.66763	GB40641	intron (6707)
LG4	9272449	prec5	1.66711	GB44099	intron (43)
LG2	925887	prec5	1.66711	GB50702	intergenic (55689)
LG2	408136	prec5	1.66674	GB48698	intergenic (1948)
LG4	9271381	lat	1.66548	GB44099	intron (42)
LG2	408855	lat	1.66548	GB48697	intergenic (2023)
LG3	10097449	lat	1.66548	GB49150	intron (23251)
LG3	12507150	prec5	1.665	GB41230	intron (169)
LG4	1214223	prec5	1.665	GB54885	intron (857)
LG13	9462030	prec1	1.66462	GB49881	intron (7622)
LG9	7431271	cld7	1.66364	GB42606	intron (1317)
LG6	13479809	prec5	1.66276	GB42955	intergenic (5315)
LG2	412722	lat	1.66176	GB48697	intergenic (822)
LG8	11889725	rh3	1.65767	GB41991	intergenic (1037)
LG8	11889872	rh3	1.65767	GB41991	intergenic (1184)
LG8	11889877	rh3	1.65767	GB41991	intergenic (1189)
LG1	27453805	rh3	1.65767	GB53976	intron (2243)
LG2	412268	lat	1.65738	GB48697	intergenic (368)
LG5	2788075	lat	1.65738	GB55028	intergenic (15292)
LG5	13678586	long	1.65654	GB45743	intergenic (1639)
LG11	8179440	long	1.65654	GB47279	cds (non)
LG13	9393291	long	1.65654	GB49899	intron (2662)
LG16	3229430	long	1.65654	GB51286	intergenic (16066)
LG8	6432622	long	1.65561	GB43909	five_prime_utr
LG12	2549357	rh1	1.65415	GB55093	intergenic (23383)
LG12	2549475	rh1	1.65415	GB55093	intergenic (23501)
LG3	6566510	rh3	1.65344	GB53688	intergenic (57446)
LG14	5022349	prec5	1.65287	GB43700	intron (53747)
LG8	6652860	prec5	1.65287	GB43892	cds (syn)
LG7	12905662	prec5	1.65287	GB48131	intergenic (20717)
LG2	925983	prec5	1.65287	GB50702	intergenic (55785)
LG2	925876	prec5	1.65287	GB50702	intergenic (55678)
LG2	9685516	prec5	1.65287	GB52371	intergenic (584)
LG1	1346870	prec1	1.65282	GB42192	three_prime_utr
LG1	5586381	prec1	1.65282	GB54850	intron (3718)
LG6	13481193	prec5	1.6523	GB42955	intergenic (3931)
LG12	3679557	prec5	1.6523	GB48920	intergenic (32787)
LG1	14748354	prec5	1.6523	GB52128	intergenic (8390)
LG8	11889832	rh3	1.65079	GB41991	intergenic (1144)
LG11	10497062	rh3	1.65079	GB45129	intergenic (12564)
LG2	415287	lat	1.65053	GB48696	cds (syn)
LG2	411658	lat	1.65053	GB48697	cds (syn)
LG2	430226	lat	1.65053	GB48703	intron (597)
LG5	2055284	lat	1.65053	GB52279	intron (10004)
LG8	5141779	lat	1.65053	GB54508	intron (3025)
LG5	2788103	lat	1.65053	GB55028	intergenic (15264)
LG6	9876479	rh3	1.64986	GB41474	intron (9916)
LG1	27453802	rh3	1.64986	GB53976	intron (2240)
LG9	6209409	prec5	1.6482	GB42673	intron (19)
LG2	385584	prec5	1.6482	GB48700	intergenic (4873)
LG6	471784	prec5	1.6482	GB51215	intergenic (2107)
LG6	13480714	prec5	1.64811	GB42955	intergenic (4410)
LG5	11782149	prec5	1.64811	GB44691	intergenic (318)
LG2	386381	prec5	1.64811	GB48700	intergenic (4076)
LG4	9272558	prec5	1.64529	GB44099	cds (syn)
LG5	11781882	prec5	1.64525	GB44691	intergenic (51)
LG2	386771	prec5	1.64525	GB48700	intergenic (3686)
LG11	8207596	prec8	1.64427	GB47226	cds (syn)
LG11	8179440	prec8	1.64427	GB47279	cds (non)
LG11	8197517	prec8	1.64427	GB47281	cds (syn)
LG9	2508293	prec8	1.64427	GB54008	intergenic (7000)
LG2	384426	prec5	1.64422	GB48699	intergenic (5744)
LG6	13480883	prec5	1.64303	GB42955	intergenic (4241)
LG12	6550265	prec5	1.64199	GB40641	intron (6717)
LG10	10152108	prec1	1.64196	GB50962	intergenic (3291)
LG6	13480835	prec5	1.64071	GB42955	intergenic (4289)
LG8	11889778	rh3	1.64027	GB41991	intergenic (1090)
LG1	662918	rh3	1.64027	GB42179	intergenic (17215)
LG7	5999773	rh3	1.64027	GB43280	intron (15483)
LG15	9744154	rh3	1.64027	GB50278	intergenic (7128)
LG1	27453788	rh3	1.64027	GB53976	intron (2226)
LG1	3778558	lat	1.63538	GB49722	intron (3645)
LG5	2788085	lat	1.63538	GB55028	intergenic (15282)
LG6	13480711	prec5	1.63487	GB42955	intergenic (4413)
LG8	11997562	cld7	1.63445	GB41965	intergenic (13303)
LG5	11782193	prec5	1.63268	GB44691	intergenic (362)
LG12	8256236	prec5	1.63253	GB49317	intergenic (40847)
LG12	8775353	prec1	1.63225	GB49335	intergenic (454)
LG13	9461357	prec1	1.63225	GB49881	intron (6949)
LG5	5709941	lat	1.63107	GB46703	cds (non)
LG2	498580	lat	1.63107	GB48691	intergenic (521)
LG2	499044	lat	1.63107	GB48691	intergenic (57)
LG2	410200	lat	1.63107	GB48697	intergenic (678)
LG2	430885	lat	1.63107	GB48703	cds (non)
LG2	426617	lat	1.63107	GB48703	intron (318)
LG2	430398	lat	1.63107	GB48703	intron (425)
LG10	12173922	lat	1.63107	GB48761	intergenic (6172)
LG12	11517739	lat	1.63107	GB52108	intron (13883)
LG7	4957322	lat	1.63107	GB52228	intergenic (27146)
LG1	27968638	lat	1.63107	GB53931	intron (9506)
LG5	2788073	lat	1.63107	GB55028	intergenic (15294)
LG6	13480778	prec5	1.63105	GB42955	intergenic (4346)
LG5	11786121	prec5	1.63105	GB44423	intron (42)
LG2	439228	prec5	1.63105	GB48695	intergenic (712)
LG4	1759840	prec5	1.63105	GB53122	intron (28499)
LG2	384772	prec5	1.63019	GB48700	intergenic (5685)
LG2	439353	prec5	1.62835	GB48695	intergenic (587)
LG3	871887	lat	1.62666	GB51916	intergenic (22130)
LG2	431083	lat	1.62652	GB48703	cds (non)
LG6	3203104	tmin1	1.62614	GB54460	intron (225)
LG7	8741516	prec5	1.62566	GB42409	intergenic (66570)
LG5	4065849	prec1	1.62452	GB40916	cds (syn)
LG9	7431292	cld7	1.62431	GB42606	intron (1338)
LG6	13480697	prec5	1.6239	GB42955	intergenic (4427)
LG1	9730119	prec5	1.6239	GB43005	cds (syn)
LG12	6550265	lat	1.62333	GB40641	intron (6717)
LG7	12453760	lat	1.62333	GB48105	intron (75)
LG2	499329	lat	1.62333	GB48691	three_prime_utr
LG2	485978	lat	1.62333	GB48692	intergenic (116)
LG2	445454	lat	1.62333	GB48694	intron (630)
LG2	427228	lat	1.62333	GB48703	cds (syn)
LG2	496776	lat	1.62333	GB48709	cds (non)
LG13	3497340	lat	1.62207	GB40109	intron (4206)
LG2	498556	lat	1.62207	GB48691	intergenic (545)
LG2	494044	lat	1.62207	GB48709	intron (218)
LG1	3778565	lat	1.62207	GB49722	intron (3652)
LG6	13480162	prec5	1.6206	GB42955	intergenic (4962)
LG13	5255500	lat	1.62051	GB40061	intron (1418)
LG13	3497303	lat	1.62051	GB40109	intron (4243)
LG13	3497339	lat	1.62051	GB40109	intron (4207)
LG7	9463883	lat	1.62051	GB42466	intergenic (46)
LG2	8096107	lat	1.62051	GB46589	intergenic (145768)
LG11	376645	lat	1.62051	GB46621	cds (syn)
LG11	375725	lat	1.62051	GB46621	intron (58)
LG11	377769	lat	1.62051	GB46621	intergenic (293)
LG2	498781	lat	1.62051	GB48691	intergenic (320)
LG2	498838	lat	1.62051	GB48691	intergenic (263)
LG2	482074	lat	1.62051	GB48692	intron (119)
LG2	482881	lat	1.62051	GB48692	intron (8)
LG2	446181	lat	1.62051	GB48694	intron (27)
LG2	446494	lat	1.62051	GB48694	intron (189)
LG2	447751	lat	1.62051	GB48706	cds (non)
LG2	452990	lat	1.62051	GB48706	cds (non)
LG2	449851	lat	1.62051	GB48706	intron (204)
LG2	476760	lat	1.62051	GB48707	intron (4)
LG2	495365	lat	1.62051	GB48709	cds (non)
LG2	495252	lat	1.62051	GB48709	cds (syn)
LG2	493925	lat	1.62051	GB48709	intron (99)
LG2	494710	lat	1.62051	GB48709	intron (413)
LG2	494877	lat	1.62051	GB48709	intron (246)
LG2	495659	lat	1.62051	GB48709	intron (201)
LG2	496322	lat	1.62051	GB48709	intron (241)
LG2	496465	lat	1.62051	GB48709	intron (98)
LG2	497247	lat	1.62051	GB48709	intergenic (254)
LG1	14744090	lat	1.62051	GB52128	intergenic (4126)
LG5	2055405	lat	1.62051	GB52279	intron (9883)
LG2	386712	prec5	1.6202	GB48700	intergenic (3745)
LG1	1310300	prec5	1.62017	GB42142	intron (16517)
LG1	21272178	tmin1	1.61929	GB42218	intron (564)
LG1	16032250	rh3	1.61851	GB47368	intron (3821)
LG1	662923	rh3	1.61805	GB42179	intergenic (17220)
LG7	6323415	prec1	1.61733	GB43272	intergenic (4001)
LG1	9724747	tmin6	1.61728	GB43005	intron (4054)
LG1	9724756	tmin6	1.61728	GB43005	intron (4045)
LG1	9725269	tmin6	1.61728	GB43005	intron (3532)
LG12	8420366	tmin6	1.61728	GB49320	intron (845)
LG8	6433200	long	1.61691	GB43909	intron (456)
LG12	8842990	long	1.61691	GB49343	three_prime_utr
LG12	8850158	long	1.61691	GB49363	intergenic (42)
LG12	8853679	long	1.61691	GB49363	intron (821)
LG13	9523536	long	1.61691	GB49897	intron (1763)
LG13	9393920	long	1.61691	GB49899	intron (2033)
LG13	9392492	long	1.61691	GB49899	intron (3461)
LG13	9392247	long	1.61691	GB49899	intron (3706)
LG1	9724316	lat	1.61685	GB43005	intron (4485)
LG2	447186	lat	1.61685	GB48694	intron (130)
LG3	871896	lat	1.61685	GB51916	intergenic (22139)
LG5	2361721	rh3	1.61591	GB48879	intergenic (133695)
LG2	5105202	rh3	1.61591	GB50827	intergenic (8615)
LG2	439826	prec5	1.61454	GB48695	intergenic (114)
LG2	458391	lat	1.61218	GB48693	three_prime_utr
LG1	1315499	rh1	1.61045	GB42142	intron (21716)
LG1	1346471	rh1	1.61045	GB42192	cds (syn)
LG9	5336005	rh1	1.61045	GB42783	intron (214)
LG12	2549488	rh1	1.61045	GB55093	intergenic (23514)
LG12	2549497	rh1	1.61045	GB55093	intergenic (23523)
LG12	2549527	rh1	1.61045	GB55093	intergenic (23553)
LG12	2549570	rh1	1.61045	GB55093	intergenic (23596)
LG7	9463672	lat	1.60824	GB42466	intergenic (257)
LG2	8096104	lat	1.60824	GB46589	intergenic (145771)
LG2	446574	lat	1.60824	GB48694	intron (269)
LG2	496271	lat	1.60824	GB48709	intron (292)
LG8	10490902	lat	1.60824	GB48849	intergenic (6335)
LG15	9342037	tmin1	1.60759	GB50262	intron (116)
LG1	9724283	rh1	1.60717	GB43005	intron (4518)
LG15	5761351	rh1	1.60717	GB47941	intron (3729)
LG7	3190552	rh1	1.60717	GB53783	intron (78)
LG12	2549545	rh1	1.60717	GB55093	intergenic (23571)
LG12	2549585	rh1	1.60717	GB55093	intergenic (23611)
LG6	13480758	prec5	1.60629	GB42955	intergenic (4366)
LG5	11783920	prec5	1.60629	GB44692	cds (non)
LG8	5143070	prec5	1.60629	GB54508	intron (4045)
LG11	1816994	prec8	1.60596	GB55184	intron (372)
LG2	431394	lat	1.60535	GB48703	intron (261)
LG2	488214	lat	1.60535	GB48708	cds (syn)
LG6	13481816	prec5	1.60415	GB42955	intergenic (3308)
LG6	13480104	prec5	1.60402	GB42955	intergenic (5020)
LG6	12957869	prec5	1.60402	GB42956	intron (15298)
LG5	11784559	prec5	1.60402	GB44423	three_prime_utr
LG12	9424362	prec5	1.60402	GB52023	intergenic (2619)
LG12	10378067	prec5	1.60402	GB52068	cds (non)
LG13	5389806	prec5	1.60165	GB40161	intergenic (4275)
LG6	13480655	prec5	1.60165	GB42955	intergenic (4469)
LG6	13482213	prec5	1.60165	GB42955	intergenic (2911)
LG6	12957936	prec5	1.60165	GB42956	intron (15365)
LG2	8096077	prec5	1.60165	GB46589	intergenic (145798)
LG6	13480826	prec5	1.59961	GB42955	intergenic (4298)
LG12	8256322	prec5	1.59961	GB49317	intergenic (40933)
LG6	13481590	prec5	1.5991	GB42955	intergenic (3534)
LG1	22747060	prec1	1.5979	GB51582	intron (1390)
LG2	494560	lat	1.59575	GB48709	intron (563)
LG3	11667794	tmin1	1.59558	GB41201	intron (26)
LG3	11667817	tmin1	1.59558	GB41201	intron (49)
LG1	12228163	tmin1	1.59558	GB45810	intergenic (224)
LG6	5038675	tmin1	1.59558	GB52144	intron (1539)
LG6	11045319	tmin1	1.59558	GB52950	intron (50518)
LG6	11045340	tmin1	1.59558	GB52950	intron (50497)
LG6	11045406	tmin1	1.59558	GB52950	intron (50431)
LG6	11045482	tmin1	1.59558	GB52950	intron (50355)
LG6	11045678	tmin1	1.59558	GB52950	intron (50159)
LG1	9716604	prec5	1.59259	GB43005	intron (12197)
LG6	13480753	prec5	1.59249	GB42955	intergenic (4371)
LG1	9724660	lat	1.59057	GB43005	intron (4141)
LG12	3679260	prec5	1.59056	GB48920	intergenic (32490)
LG7	9036411	ins4	1.58995	GB42421	intron (2610)
LG7	12454595	cld4	1.5895	GB48105	three_prime_utr
LG6	13480624	prec5	1.58833	GB42955	intergenic (4500)
LG6	13480918	prec5	1.58833	GB42955	intergenic (4206)
LG6	9098183	long	1.58637	GB41433	intergenic (7663)
LG9	5685238	long	1.58637	GB42806	intergenic (13749)
LG9	5685145	long	1.58637	GB42806	intergenic (13842)
LG5	12346320	long	1.58637	GB47825	intron (216)
LG12	8859349	long	1.58637	GB49363	intron (1701)
LG16	3897208	long	1.58637	GB51264	intergenic (1038)
LG1	19510451	long	1.58637	GB55321	intergenic (10910)
LG3	5021484	long	1.58637	GB55780	intergenic (2630)
LG7	5779766	land cover	1.58594	GB43308	intergenic (2558)
LG14	3582235	land cover	1.58594	GB43602	intergenic (5844)
LG12	3477300	land cover	1.58594	GB48920	intergenic (14875)
LG3	11667855	tmin1	1.58559	GB41201	intron (87)
LG1	28648966	tmin1	1.58559	GB42331	intergenic (558)
LG6	11045327	tmin1	1.58559	GB52950	intron (50510)
LG6	11045455	tmin1	1.58559	GB52950	intron (50382)
LG14	4912707	rh3	1.58531	GB43740	intron (1423)
LG6	3197525	prec1	1.58344	GB54460	intron (55)
LG7	8739957	prec5	1.5829	GB42409	intergenic (68129)
LG1	661805	rh3	1.58268	GB42179	intergenic (16102)
LG7	11526731	rh3	1.58268	GB44336	intron (9452)
LG7	9463497	lat	1.58215	GB42466	intergenic (432)
LG9	7319633	lat	1.58215	GB42612	cds (syn)
LG1	9734400	lat	1.58215	GB43006	intron (155)
LG6	3580416	lat	1.58215	GB43054	intron (2814)
LG2	432134	lat	1.58215	GB48703	cds (non)
LG2	431422	lat	1.58215	GB48703	intron (289)
LG2	474185	lat	1.58215	GB48707	cds (non)
LG12	1899714	lat	1.58215	GB51775	intron (112)
LG14	7364436	lat	1.58215	GB54147	intergenic (24580)
LG8	5143075	lat	1.58215	GB54508	intron (4040)
LG4	1197891	lat	1.58215	GB54885	intron (17189)
LG6	3197666	prec1	1.58042	GB54460	intron (123)
LG6	13480631	prec5	1.58003	GB42955	intergenic (4493)
LG15	479428	land cover	1.58002	GB47078	intergenic (2157)
LG7	950681	land cover	1.58002	GB49684	intron (2336)
LG16	5728556	cld7	1.57975	GB45612	intron (9419)
LG1	3778480	lat	1.5777	GB49722	intron (3567)
LG6	13481108	prec5	1.57717	GB42955	intergenic (4016)
LG1	20037139	land cover	1.57578	GB40026	intron (466)
LG14	3091496	land cover	1.57578	GB42268	intergenic (30081)
LG12	11832198	land cover	1.57578	GB51967	intergenic (15487)
LG2	432270	lat	1.57482	GB48703	intron (80)
LG2	447618	lat	1.57482	GB48706	intergenic (30)
LG8	5143070	lat	1.57482	GB54508	intron (4045)
LG8	11997562	prec1	1.57465	GB41965	intergenic (13303)
LG4	9225785	prec1	1.57465	GB44109	intergenic (2182)
LG5	11808790	prec1	1.57465	GB44420	intergenic (332)
LG6	12216798	prec1	1.57465	GB46330	intron (6598)
LG6	12347202	prec1	1.57465	GB46336	intergenic (3351)
LG11	381959	prec1	1.57465	GB46620	cds (non)
LG11	380176	prec1	1.57465	GB46639	cds (syn)
LG8	181748	prec1	1.57465	GB47875	intron (19324)
LG1	8721249	prec1	1.57465	GB48990	intergenic (39491)
LG13	9455043	prec1	1.57465	GB49881	intron (635)
LG13	9457497	prec1	1.57465	GB49881	intron (3089)
LG13	9457509	prec1	1.57465	GB49881	intron (3101)
LG13	9457783	prec1	1.57465	GB49881	intron (3375)
LG13	9457878	prec1	1.57465	GB49881	intron (3470)
LG13	9457907	prec1	1.57465	GB49881	intron (3499)
LG13	9457908	prec1	1.57465	GB49881	intron (3500)
LG13	9458076	prec1	1.57465	GB49881	intron (3668)
LG13	9458078	prec1	1.57465	GB49881	intron (3670)
LG13	9458084	prec1	1.57465	GB49881	intron (3676)
LG13	9458089	prec1	1.57465	GB49881	intron (3681)
LG13	9458090	prec1	1.57465	GB49881	intron (3682)
LG13	9458156	prec1	1.57465	GB49881	intron (3748)
LG13	9458205	prec1	1.57465	GB49881	intron (3797)
LG13	9458227	prec1	1.57465	GB49881	intron (3819)
LG13	9458231	prec1	1.57465	GB49881	intron (3823)
LG13	9458249	prec1	1.57465	GB49881	intron (3841)
LG13	9458279	prec1	1.57465	GB49881	intron (3871)
LG13	9458395	prec1	1.57465	GB49881	intron (3987)
LG13	9458470	prec1	1.57465	GB49881	intron (4062)
LG13	9458499	prec1	1.57465	GB49881	intron (4091)
LG13	9458512	prec1	1.57465	GB49881	intron (4104)
LG13	9458527	prec1	1.57465	GB49881	intron (4119)
LG13	9458541	prec1	1.57465	GB49881	intron (4133)
LG13	9458570	prec1	1.57465	GB49881	intron (4162)
LG13	9458772	prec1	1.57465	GB49881	intron (4364)
LG13	9377430	prec1	1.57465	GB49899	intron (530)
LG13	9392247	prec1	1.57465	GB49899	intron (3706)
LG13	9393920	prec1	1.57465	GB49899	intron (2033)
LG10	10152138	prec1	1.57465	GB50962	intergenic (3261)
LG10	10152139	prec1	1.57465	GB50962	intergenic (3260)
LG12	2250208	prec1	1.57465	GB55085	intergenic (49122)
LG12	2250250	prec1	1.57465	GB55085	intergenic (49164)
LG7	8741426	prec5	1.57462	GB42409	intergenic (66660)
LG1	4423668	prec8	1.57435	GB52267	intergenic (14419)
LG12	9424181	prec5	1.57154	GB52023	intergenic (2438)
LG3	12454424	cld7	1.57081	GB41230	intergenic (5778)
LG11	6725415	cld7	1.57081	GB43529	intergenic (23579)
LG11	599513	cld7	1.57081	GB46597	intron (2460)
LG7	12122412	cld7	1.57081	GB48182	intergenic (27296)
LG8	10099877	prec8	1.57011	GB48055	intron (66)
LG8	10516805	prec8	1.57011	GB48853	intron (30)
LG1	15137922	prec8	1.57011	GB52134	intergenic (41242)
LG3	8745152	prec8	1.57011	GB53632	intergenic (188208)
LG13	5458230	prec8	1.56993	GB40054	three_prime_utr
LG8	8545985	long	1.56983	GB41856	intergenic (62)
LG9	5685139	long	1.56983	GB42806	intergenic (13848)
LG16	3896839	long	1.56983	GB51264	intergenic (669)
LG16	3897150	long	1.56983	GB51264	intergenic (980)
LG6	3124347	long	1.56983	GB54482	intergenic (2691)
LG1	19510508	long	1.56983	GB55321	intergenic (10967)
LG9	9363810	prec5	1.56699	GB53374	three_prime_utr
LG7	8741469	prec5	1.56683	GB42409	intergenic (66617)
LG2	439478	prec5	1.56683	GB48695	intergenic (462)
LG2	436171	prec5	1.56683	GB48704	intron (237)
LG13	9391631	prec1	1.56416	GB49899	intron (4322)
LG2	439482	prec5	1.56414	GB48695	intergenic (458)
LG14	467970	prec5	1.56414	GB49045	intergenic (33308)
LG3	9908139	prec5	1.56414	GB49183	intron (953)
LG8	5144633	prec5	1.56414	GB54508	intron (2482)
LG7	8741415	prec5	1.56307	GB42409	intergenic (66671)
LG14	467943	prec5	1.56307	GB49045	intergenic (33281)
LG6	12957967	prec5	1.56296	GB42956	intron (15396)
LG3	9908120	prec5	1.56296	GB49183	intron (934)
LG8	12914084	prec5	1.56296	GB51677	intron (27230)
LG1	9724253	lat	1.56267	GB43005	intron (4548)
LG11	380176	prec5	1.56248	GB46639	cds (syn)
LG6	4873660	prec5	1.56238	GB52148	intergenic (963)
LG5	4010917	ins4	1.56191	GB40916	intergenic (17610)
LG4	11294432	ins4	1.56191	GB44011	intron (46472)
LG4	11294506	ins4	1.56191	GB44011	intron (46398)
LG4	9824041	ins4	1.56191	GB44158	intron (1153)
LG16	5096732	ins4	1.56191	GB45607	intergenic (6371)
LG16	5101431	ins4	1.56191	GB45607	intergenic (11070)
LG16	5102724	ins4	1.56191	GB45607	intergenic (12363)
LG16	5112505	ins4	1.56191	GB45607	intergenic (22144)
LG16	5116201	ins4	1.56191	GB45607	intergenic (25840)
LG16	5122446	ins4	1.56191	GB45607	intergenic (32085)
LG16	5122492	ins4	1.56191	GB45607	intergenic (32131)
LG16	5123496	ins4	1.56191	GB45608	intergenic (32533)
LG11	383939	ins4	1.56191	GB46620	intron (434)
LG11	384028	ins4	1.56191	GB46620	intron (345)
LG11	384031	ins4	1.56191	GB46620	intron (342)
LG11	384039	ins4	1.56191	GB46620	intron (334)
LG11	384113	ins4	1.56191	GB46620	intron (260)
LG5	5709775	ins4	1.56191	GB46703	cds (non)
LG5	5709847	ins4	1.56191	GB46703	intron (14)
LG5	5709923	ins4	1.56191	GB46703	cds (syn)
LG5	5709965	ins4	1.56191	GB46703	cds (non)
LG12	3679208	ins4	1.56191	GB48920	intergenic (32438)
LG7	3187950	ins4	1.56191	GB53783	intron (2680)
LG4	1429547	ins4	1.56191	GB54881	intron (104)
LG4	1434778	ins4	1.56191	GB54881	intergenic (4980)
LG4	1399118	ins4	1.56191	GB54882	intergenic (3392)
LG4	1390833	ins4	1.56191	GB54883	intergenic (3110)
LG4	1395168	ins4	1.56191	GB54883	intergenic (834)
LG2	392477	prec8	1.56103	GB48700	intergenic (419)
LG7	5999773	prec1	1.56081	GB43280	intron (15483)
LG11	11548623	prec1	1.56081	GB45009	intron (558)
LG13	9392492	prec1	1.56081	GB49899	intron (3461)
LG13	9393291	prec1	1.56081	GB49899	intron (2662)
LG14	7739570	prec1	1.56081	GB52757	intergenic (993)
LG2	9132178	prec1	1.56059	GB52440	intergenic (17777)
LG11	13877953	cld4	1.55909	GB43233	intergenic (79)
LG12	4074037	prec5	1.55592	GB52546	intergenic (75390)
LG2	501753	prec5	1.55461	GB48691	intron (243)
LG1	1283560	long	1.5545	GB42142	intron (2289)
LG1	1283610	long	1.5545	GB42142	intron (2339)
LG1	1283641	long	1.5545	GB42142	intron (2370)
LG11	8207596	long	1.5545	GB47226	cds (syn)
LG7	12454595	long	1.5545	GB48105	three_prime_utr
LG15	5194664	long	1.5545	GB50593	intron (13)
LG16	3896817	long	1.5545	GB51264	intergenic (647)
LG16	3896887	long	1.5545	GB51264	intergenic (717)
LG16	3897015	long	1.5545	GB51264	intergenic (845)
LG16	3897292	long	1.5545	GB51264	intergenic (1122)
LG14	7739570	long	1.5545	GB52757	intergenic (993)
LG1	1283540	long	1.55264	GB42142	intron (2269)
LG12	5110478	prec5	1.55206	GB40602	intron (52145)
LG4	9824041	prec5	1.55206	GB44158	intron (1153)
LG2	439319	prec5	1.55206	GB48695	intergenic (621)
LG12	3679332	prec5	1.55206	GB48920	intergenic (32562)
LG3	9908140	prec5	1.55206	GB49183	intron (954)
LG5	2055106	prec5	1.55206	GB52279	intron (10182)
LG8	5134874	prec5	1.55206	GB54543	intron (24)
LG7	8167910	prec1	1.55179	GB40970	intergenic (31742)
LG16	6234521	prec1	1.55179	GB45970	intron (76)
LG6	12170528	prec1	1.55179	GB46332	intron (1025)
LG10	9302562	prec1	1.55179	GB51148	intergenic (3694)
LG16	3227743	prec1	1.55179	GB51286	intergenic (17753)
LG5	2055131	prec5	1.55045	GB52279	intron (10157)
LG1	1346870	rh1	1.55018	GB42192	three_prime_utr
LG1	18883737	rh1	1.55018	GB51947	intron (17954)
LG13	5255500	prec5	1.54967	GB40061	intron (1418)
LG2	399758	prec5	1.54967	GB48698	three_prime_utr
LG7	4957081	prec5	1.54967	GB52228	intergenic (26905)
LG2	6557098	prec5	1.54699	GB48912	intron (25589)
LG8	5143075	prec5	1.54699	GB54508	intron (4040)
LG2	436835	lat	1.54673	GB48704	intron (29)
LG13	3160153	lat	1.54485	GB47995	intron (4333)
LG8	3215019	prec5	1.54315	GB40522	intergenic (16542)
LG12	9424180	prec5	1.54315	GB52023	intergenic (2437)
LG1	6962870	cld4	1.53891	GB40836	intergenic (2448)
LG1	1284516	cld4	1.53891	GB42142	intron (3245)
LG13	7392887	cld4	1.53891	GB47805	intron (254)
LG5	12346736	cld4	1.53891	GB47825	intron (632)
LG7	7423727	cld4	1.53891	GB47975	cds (non)
LG7	12477726	cld4	1.53891	GB48173	intergenic (640)
LG13	9461357	cld4	1.53891	GB49881	intron (6949)
LG13	9462030	cld4	1.53891	GB49881	intron (7622)
LG13	9485314	cld4	1.53891	GB49882	intron (3770)
LG13	9485317	cld4	1.53891	GB49882	intron (3773)
LG13	9485483	cld4	1.53891	GB49882	intron (3939)
LG13	9485550	cld4	1.53891	GB49882	intron (4006)
LG13	9485574	cld4	1.53891	GB49882	intron (4030)
LG13	9391631	cld4	1.53891	GB49899	intron (4322)
LG13	9392247	cld4	1.53891	GB49899	intron (3706)
LG13	9393291	cld4	1.53891	GB49899	intron (2662)
LG13	9393920	cld4	1.53891	GB49899	intron (2033)
LG6	4418241	cld4	1.53891	GB52185	intergenic (16719)
LG5	1340129	cld4	1.53891	GB52289	intergenic (1481)
LG5	973251	cld4	1.53891	GB52303	intron (1979)
LG6	3204139	cld4	1.53891	GB54460	intron (1260)
LG8	5140434	cld4	1.53891	GB54508	intron (1680)
LG10	556519	cld4	1.53891	GB56033	intron (1606)
LG10	556699	cld4	1.53891	GB56033	intron (1786)
LG7	9655262	prec8	1.53671	GB42463	intron (34422)
LG4	375371	prec8	1.53671	GB49640	intron (14804)
LG7	12454630	rh3	1.53664	GB48105	three_prime_utr
LG11	381959	prec5	1.5365	GB46620	cds (non)
LG12	2549218	rh1	1.53628	GB55093	intergenic (23244)
LG12	2549560	rh1	1.53628	GB55093	intergenic (23586)
LG8	642043	prec5	1.53621	GB46342	intergenic (60092)
LG16	5055828	ins4	1.53463	GB45622	intergenic (32764)
LG12	3679260	ins4	1.53463	GB48920	intergenic (32490)
LG12	3679332	ins4	1.53463	GB48920	intergenic (32562)
LG12	3679478	ins4	1.53463	GB48920	intergenic (32708)
LG11	375123	lat	1.5343	GB46621	intron (19)
LG7	4957055	lat	1.5343	GB52228	intergenic (26879)
LG10	9302533	prec1	1.53287	GB51148	intergenic (3665)
LG1	8721250	prec1	1.53102	GB48990	intergenic (39492)
LG1	6962887	cld4	1.53056	GB40836	intergenic (2465)
LG2	10562756	prec5	1.52941	GB49778	intergenic (57226)
LG8	5142296	prec5	1.52941	GB54508	intron (3542)
LG13	9483967	cld4	1.52899	GB49882	intron (2423)
LG13	9485490	cld4	1.52899	GB49882	intron (3946)
LG13	9392492	cld4	1.52899	GB49899	intron (3461)
LG16	2868207	cld4	1.52899	GB51291	intergenic (20063)
LG7	12467061	prec5	1.52693	GB48174	intergenic (2586)
LG2	436406	lat	1.52653	GB48704	intron (121)
LG14	7307106	prec5	1.5248	GB54164	intron (8144)
LG7	2841966	lat	1.5248	GB42549	intron (24)
LG6	3580326	lat	1.5248	GB43054	intron (2904)
LG11	388937	lat	1.5248	GB46620	cds (syn)
LG1	3778463	lat	1.5248	GB49722	intron (3550)
LG1	9724979	tmin1	1.52383	GB43005	intron (3822)
LG1	16538947	tmin1	1.52383	GB47377	intergenic (4409)
LG12	1805479	tmin1	1.52383	GB51778	intergenic (43347)
LG6	11045538	tmin1	1.52383	GB52950	intron (50299)
LG2	9411066	prec1	1.52339	GB52427	intron (76)
LG15	7660415	long	1.52318	GB50184	intron (6863)
LG7	8739901	lat	1.52192	GB42408	intergenic (68158)
LG7	4957081	lat	1.52167	GB52228	intergenic (26905)
LG4	375346	prec8	1.52114	GB49640	intron (14779)
LG14	467908	prec5	1.521	GB49045	intergenic (33246)
LG7	12454164	cld4	1.52031	GB48105	cds (non)
LG3	898233	prec5	1.51978	GB51886	intergenic (28022)
LG7	12467183	prec5	1.51958	GB48174	intergenic (2708)
LG2	399496	prec5	1.51806	GB48698	intron (239)
LG2	440283	lat	1.51798	GB48695	intron (221)
LG2	433302	lat	1.51798	GB48703	three_prime_utr
LG7	2841991	lat	1.51566	GB42549	intron (49)
LG4	9258408	lat	1.51458	GB44112	intergenic (1283)
LG7	9463746	lat	1.51331	GB42466	intergenic (183)
LG2	440372	lat	1.50975	GB48695	intron (310)
LG4	6785295	tmin1	1.50939	GB50406	cds (non)
LG6	9876398	rh3	1.50838	GB41474	intron (9997)
LG12	3301051	prec5	1.50742	GB55061	intergenic (4983)
LG2	501756	prec5	1.50714	GB48691	intron (240)
LG4	9270877	lat	1.50666	GB44099	intron (10)
LG1	14748081	lat	1.50666	GB52128	intergenic (8117)
LG7	8902767	prec5	1.50666	GB42411	intergenic (1405)
LG7	3187950	prec5	1.50666	GB53783	intron (2680)
LG2	433359	lat	1.50599	GB48703	three_prime_utr
LG2	434185	lat	1.50599	GB48703	intergenic (784)
LG1	3778411	lat	1.50599	GB49722	intron (3498)
LG1	14748094	lat	1.50599	GB52128	intergenic (8130)
LG11	373427	prec5	1.50547	GB46638	three_prime_utr
LG2	501613	prec5	1.50464	GB48691	intron (232)
LG12	2549548	rh1	1.50259	GB55093	intergenic (23574)
LG12	2549572	rh1	1.50259	GB55093	intergenic (23598)
LG2	501660	prec5	1.5021	GB48691	intron (279)
LG13	5255345	prec8	1.50203	GB40061	intron (1573)
LG7	9463497	prec8	1.50203	GB42466	intergenic (432)
LG7	9463672	prec8	1.50203	GB42466	intergenic (257)
LG7	9463746	prec8	1.50203	GB42466	intergenic (183)
LG7	9463883	prec8	1.50203	GB42466	intergenic (46)
LG7	2842026	prec8	1.50203	GB42549	intron (84)
LG9	7636016	prec8	1.50203	GB42603	intron (83733)
LG9	6212041	prec8	1.50203	GB42673	intron (809)
LG9	8065916	prec8	1.50203	GB42886	intron (8105)
LG1	9724747	prec8	1.50203	GB43005	intron (4054)
LG1	9724756	prec8	1.50203	GB43005	intron (4045)
LG1	9725269	prec8	1.50203	GB43005	intron (3532)
LG8	6648469	prec8	1.50203	GB43892	intergenic (1164)
LG4	9202502	prec8	1.50203	GB44105	intergenic (7728)
LG6	16351930	prec8	1.50203	GB45392	three_prime_utr
LG5	13923668	prec8	1.50203	GB45723	intergenic (854)
LG8	642043	prec8	1.50203	GB46342	intergenic (60092)
LG3	2687284	prec8	1.50203	GB46935	intergenic (8874)
LG3	2687398	prec8	1.50203	GB46935	intergenic (8760)
LG8	11390611	prec8	1.50203	GB47853	intergenic (787)
LG8	11390637	prec8	1.50203	GB47853	intergenic (813)
LG5	8274690	prec8	1.50203	GB48655	intron (10027)
LG2	413058	prec8	1.50203	GB48696	intergenic (863)
LG2	414331	prec8	1.50203	GB48696	cds (non)
LG2	415287	prec8	1.50203	GB48696	cds (syn)
LG2	416447	prec8	1.50203	GB48696	intergenic (1074)
LG2	416607	prec8	1.50203	GB48696	intergenic (1234)
LG2	408855	prec8	1.50203	GB48697	intergenic (2023)
LG2	409061	prec8	1.50203	GB48697	intergenic (1817)
LG2	409234	prec8	1.50203	GB48697	intergenic (1644)
LG2	409541	prec8	1.50203	GB48697	intergenic (1337)
LG2	410217	prec8	1.50203	GB48697	intergenic (661)
LG2	410398	prec8	1.50203	GB48697	intergenic (480)
LG2	411415	prec8	1.50203	GB48697	cds (syn)
LG2	412268	prec8	1.50203	GB48697	intergenic (368)
LG2	412485	prec8	1.50203	GB48697	intergenic (585)
LG2	412722	prec8	1.50203	GB48697	intergenic (822)
LG2	412911	prec8	1.50203	GB48697	intergenic (1011)
LG2	417458	prec8	1.50203	GB48701	intergenic (1691)
LG2	419857	prec8	1.50203	GB48701	intergenic (18)
LG2	420642	prec8	1.50203	GB48701	intergenic (803)
LG2	422148	prec8	1.50203	GB48702	intergenic (1111)
LG2	423124	prec8	1.50203	GB48702	intergenic (135)
LG2	423593	prec8	1.50203	GB48702	intron (61)
LG2	423620	prec8	1.50203	GB48702	intron (34)
LG2	426617	prec8	1.50203	GB48703	intron (318)
LG2	427228	prec8	1.50203	GB48703	cds (syn)
LG2	430226	prec8	1.50203	GB48703	intron (597)
LG2	430398	prec8	1.50203	GB48703	intron (425)
LG2	430885	prec8	1.50203	GB48703	cds (non)
LG2	431083	prec8	1.50203	GB48703	cds (non)
LG15	8664105	prec8	1.50203	GB49975	intergenic (2721)
LG12	10483302	prec8	1.50203	GB52073	intron (167)
LG4	12431511	prec8	1.50203	GB53029	three_prime_utr
LG4	1781586	prec8	1.50203	GB53122	intron (6753)
LG8	4963145	prec8	1.50203	GB54537	intergenic (67304)
LG12	3266870	prec8	1.50203	GB55062	intergenic (7591)
LG12	3277787	prec8	1.50203	GB55062	intergenic (18508)
LG12	3281065	prec8	1.50203	GB55062	intergenic (21786)
LG12	3256691	prec8	1.50203	GB55105	cds (non)
LG11	2975055	prec8	1.50203	GB55143	intergenic (216)
LG11	1817044	prec8	1.50203	GB55184	intron (422)
LG2	14343503	prec8	1.50203	GB55577	intergenic (30070)
LG2	14343540	prec8	1.50203	GB55577	intergenic (30107)
LG2	14343559	prec8	1.50203	GB55577	intergenic (30126)
LG3	4197244	prec8	1.50203	GB55791	intron (5115)
LG7	4957055	prec5	1.50173	GB52228	intergenic (26879)
LG7	2842016	prec8	1.5011	GB42549	intron (74)
LG7	9036348	ins4	1.50063	GB42421	intron (2673)
LG3	9038923	ins4	1.50063	GB53821	intron (10466)
LG10	4211051	ins4	1.50063	GB55888	intergenic (13603)
LG7	8902761	prec5	1.50032	GB42411	intergenic (1411)
LG7	8902765	prec5	1.50032	GB42411	intergenic (1407)
LG9	8065916	prec5	1.50032	GB42886	intron (8105)
LG1	4346230	prec5	1.50032	GB52269	cds (non)
LG7	12467069	prec5	1.49965	GB48174	intergenic (2594)
LG7	12905713	prec5	1.49648	GB48131	intergenic (20666)
LG7	12196158	tmin1	1.49596	GB48096	intergenic (8786)
LG1	24241457	tmin1	1.49596	GB51546	intron (5567)
LG3	9149392	tmin1	1.49596	GB53832	intergenic (795)
LG10	9302524	prec1	1.4945	GB51148	intergenic (3656)
LG1	16121251	prec5	1.4929	GB47370	intron (23236)
LG5	8274690	prec5	1.4929	GB48655	intron (10027)
LG9	3233815	prec5	1.4929	GB53996	intron (235)
LG1	26975697	prec5	1.4929	GB54986	intergenic (5561)
LG4	7227936	prec5	1.49289	GB50401	intergenic (10855)
LG11	9057207	prec5	1.4909	GB45092	intron (45886)
LG1	19916367	rh6	1.48976	GB40024	intergenic (40321)
LG2	10562860	prec5	1.48919	GB49778	intergenic (57330)
LG1	18172997	lat	1.48917	GB49729	intergenic (1481)
LG1	26985000	lat	1.48917	GB54986	intron (1666)
LG11	14420387	cld4	1.48888	GB43188	intron (9505)
LG16	3897292	prec1	1.48778	GB51264	intergenic (1122)
LG15	7684661	prec1	1.48768	GB50185	cds (syn)
LG6	3193357	prec1	1.48768	GB54460	intron (78)
LG2	10562756	prec8	1.48708	GB49778	intergenic (57226)
LG2	440031	lat	1.48653	GB48695	cds (non)
LG10	12173709	lat	1.48594	GB48761	intergenic (5959)
LG5	7008934	tmin1	1.48502	GB42062	intron (820)
LG1	22186078	tmin1	1.48502	GB48937	intron (5183)
LG8	3688004	land cover	1.48494	GB40354	intergenic (19640)
LG11	8197517	long	1.48464	GB47281	cds (syn)
LG5	12346505	long	1.48464	GB47825	intron (401)
LG13	9455043	long	1.48464	GB49881	intron (635)
LG5	8583663	long	1.48378	GB48639	intron (2119)
LG2	10610588	long	1.48378	GB49777	intergenic (61090)
LG13	9417310	long	1.48378	GB49878	intergenic (495)
LG11	6710939	tmin1	1.48368	GB43529	intergenic (9103)
LG1	26975708	prec5	1.48227	GB54986	intergenic (5550)
LG10	2708128	rh1	1.48103	GB42942	intron (332)
LG10	2708144	rh1	1.48103	GB42942	intron (348)
LG11	7889204	rh1	1.48103	GB47241	intron (79591)
LG12	2549587	rh1	1.48103	GB55093	intergenic (23613)
LG11	10652994	long	1.48026	GB45131	intergenic (2444)
LG6	12170829	long	1.48026	GB46332	intron (1326)
LG2	434326	lat	1.47872	GB48704	intergenic (802)
LG4	12430923	prec8	1.47733	GB53029	intron (39)
LG1	6962823	cld4	1.47657	GB40836	intergenic (2401)
LG1	6962903	cld4	1.47657	GB40836	intergenic (2481)
LG2	6557098	cld4	1.47657	GB48912	intron (25589)
LG4	9278116	prec5	1.47568	GB44113	five_prime_utr
LG1	26985000	prec5	1.47568	GB54986	intron (1666)
LG7	8902782	prec5	1.47463	GB42411	intergenic (1390)
LG8	11781365	long	1.47415	GB41989	intron (2905)
LG5	8583660	long	1.47415	GB48639	intron (2122)
LG13	9426427	long	1.47415	GB49879	intron (204)
LG7	8902730	prec5	1.47398	GB42411	intergenic (1442)
LG2	506620	prec5	1.47398	GB48691	intron (1979)
LG8	5140467	prec5	1.47398	GB54508	intron (1713)
LG7	2842020	prec8	1.47318	GB42549	intron (78)
LG2	6848605	prec8	1.47318	GB43383	intergenic (31689)
LG8	11390585	prec8	1.47318	GB47853	intergenic (761)
LG2	505596	prec5	1.47277	GB48691	intron (955)
LG2	411496	prec8	1.47255	GB48697	cds (syn)
LG11	389032	prec5	1.47151	GB46620	five_prime_utr
LG1	4423668	lat	1.47118	GB52267	intergenic (14419)
LG12	7833160	rh1	1.47004	GB47356	intergenic (13771)
LG6	12958316	prec5	1.47002	GB42956	intron (15745)
LG3	3480485	prec5	1.46965	GB51493	intergenic (3731)
LG6	12958311	prec5	1.46841	GB42956	intron (15740)
LG2	452449	prec8	1.46754	GB48706	intron (348)
LG16	5189936	prec5	1.46745	GB45608	intergenic (33656)
LG2	1544695	tmin1	1.46679	GB49743	intergenic (4902)
LG14	1020197	land cover	1.46598	GB55675	intergenic (3020)
LG7	1495555	tmin1	1.46515	GB49696	intergenic (13552)
LG6	18375892	tmin1	1.46515	GB55719	intergenic (799)
LG12	5383873	prec5	1.46503	GB40702	intron (903)
LG7	8902728	prec5	1.46503	GB42411	intergenic (1444)
LG10	12173709	prec5	1.46503	GB48761	intergenic (5959)
LG12	8256362	prec5	1.46503	GB49317	intergenic (40973)
LG4	7845448	prec5	1.46503	GB50377	intergenic (36394)
LG1	18700449	prec5	1.46503	GB51946	intergenic (6600)
LG15	9342330	prec8	1.46423	GB50262	intron (409)
LG4	375346	lat	1.46421	GB49640	intron (14779)
LG8	5135838	lat	1.46397	GB54543	intron (157)
LG8	3687992	land cover	1.46273	GB40354	intergenic (19652)
LG9	5997489	land cover	1.46273	GB42694	intergenic (2056)
LG4	9278116	lat	1.46228	GB44113	five_prime_utr
LG6	13483385	prec5	1.46072	GB42955	intergenic (1739)
LG10	7553390	lat	1.46069	GB54246	intergenic (1873)
LG2	414276	prec8	1.45856	GB48696	cds (non)
LG1	18172997	prec8	1.45856	GB49729	intergenic (1481)
LG14	6916062	prec8	1.45856	GB54131	intron (277)
LG1	20027230	prec5	1.45839	GB40026	intron (2359)
LG2	9132225	prec1	1.45836	GB52440	intergenic (17824)
LG8	7733141	prec5	1.45638	GB41892	intergenic (6061)
LG11	595172	prec5	1.45638	GB46597	intron (1468)
LG12	10483302	prec5	1.45638	GB52073	intron (167)
LG3	9038818	ins4	1.45572	GB53821	intron (10571)
LG3	9038943	ins4	1.45572	GB53821	intron (10446)
LG6	18375889	tmin1	1.45557	GB55719	intergenic (796)
LG12	6550275	ins4	1.454	GB40641	intron (6707)
LG16	5104107	ins4	1.454	GB45607	intergenic (13746)
LG16	5110827	ins4	1.454	GB45607	intergenic (20466)
LG5	5709941	ins4	1.454	GB46703	cds (non)
LG7	12718021	ins4	1.454	GB48123	intron (11)
LG5	8274690	ins4	1.454	GB48655	intron (10027)
LG1	8695380	ins4	1.454	GB48990	intergenic (13622)
LG12	8420361	ins4	1.454	GB49320	intron (850)
LG12	8420366	ins4	1.454	GB49320	intron (845)
LG15	8664105	ins4	1.454	GB49975	intergenic (2721)
LG3	9038875	ins4	1.454	GB53821	intron (10514)
LG3	9038886	ins4	1.454	GB53821	intron (10503)
LG3	9038906	ins4	1.454	GB53821	intron (10483)
LG3	9038930	ins4	1.454	GB53821	intron (10459)
LG8	5088482	ins4	1.454	GB54539	intergenic (138)
LG2	433509	lat	1.45373	GB48703	intergenic (108)
LG1	3528493	land cover	1.45362	GB48024	intergenic (98577)
LG6	13482815	prec5	1.45316	GB42955	intergenic (2309)
LG11	11910268	prec5	1.45316	GB44981	intron (1744)
LG1	662592	rh3	1.45132	GB42179	intergenic (16889)
LG7	12453760	rh3	1.45132	GB48105	intron (75)
LG1	27827454	rh3	1.45132	GB53928	intron (61)
LG3	5520086	rh3	1.45132	GB55754	intergenic (6672)
LG2	501480	lat	1.45023	GB48691	intron (99)
LG1	661830	rh3	1.44971	GB42179	intergenic (16127)
LG2	4280073	prec1	1.44844	GB50783	intron (1604)
LG1	15135201	prec5	1.44806	GB52134	intergenic (38521)
LG7	11526731	long	1.44789	GB44336	intron (9452)
LG2	6196092	lat	1.44738	GB48919	intergenic (9529)
LG5	5709514	prec5	1.44677	GB46703	intron (22)
LG9	7258896	lat	1.44658	GB42866	intron (35)
LG4	9270913	lat	1.44658	GB44099	intron (46)
LG12	3679208	lat	1.44658	GB48920	intergenic (32438)
LG14	8936002	cld4	1.44532	GB41695	intron (133)
LG13	9386365	long	1.44496	GB49899	intron (7963)
LG8	5135698	lat	1.44496	GB54543	intron (138)
LG5	4358145	prec1	1.44483	GB40914	intergenic (3047)
LG2	14462494	prec5	1.44481	GB55575	intron (22)
LG6	13482813	prec5	1.44435	GB42955	intergenic (2311)
LG6	13483368	prec5	1.44435	GB42955	intergenic (1756)
LG16	3227743	prec5	1.44435	GB51286	intergenic (17753)
LG12	3679478	prec5	1.44364	GB48920	intergenic (32708)
LG13	9386419	long	1.44356	GB49899	intron (8017)
LG16	3897208	prec1	1.44352	GB51264	intergenic (1038)
LG12	10980755	lat	1.44329	GB52092	intron (37789)
LG6	1720863	lat	1.44329	GB54411	intergenic (36530)
LG7	12454595	rh3	1.44327	GB48105	three_prime_utr
LG9	7162174	lat	1.44286	GB42620	intergenic (724)
LG12	5383785	prec5	1.44173	GB40702	intron (991)
LG4	1076689	rh3	1.44163	GB54885	intron (10205)
LG2	502018	lat	1.44145	GB48691	cds (non)
LG2	502488	lat	1.44145	GB48691	intron (249)
LG2	442271	lat	1.44145	GB48694	intergenic (433)
LG1	9726654	prec5	1.44076	GB43005	intron (2147)
LG10	4658506	prec5	1.44076	GB43369	cds (non)
LG7	12146855	prec5	1.44076	GB48096	intergenic (22632)
LG2	371885	prec5	1.44076	GB48699	intron (85)
LG6	12957535	prec8	1.44071	GB42956	intron (14964)
LG11	11910268	prec8	1.44071	GB44981	intron (1744)
LG1	14744090	prec8	1.44071	GB52128	intergenic (4126)
LG2	14343523	prec8	1.44071	GB55577	intergenic (30090)
LG5	4021688	ins4	1.44067	GB40916	intergenic (6839)
LG11	382814	ins4	1.44067	GB46620	intron (37)
LG4	1433566	ins4	1.44067	GB54881	intergenic (3768)
LG13	3497303	cld4	1.44024	GB40109	intron (4243)
LG13	3497339	cld4	1.44024	GB40109	intron (4207)
LG13	3497340	cld4	1.44024	GB40109	intron (4206)
LG12	5434951	cld4	1.44024	GB40623	intergenic (1769)
LG12	6535844	cld4	1.44024	GB40641	intron (5526)
LG1	1283540	cld4	1.44024	GB42142	intron (2269)
LG1	1283560	cld4	1.44024	GB42142	intron (2289)
LG1	1283610	cld4	1.44024	GB42142	intron (2339)
LG1	1283641	cld4	1.44024	GB42142	intron (2370)
LG7	6456592	cld4	1.44024	GB43316	intergenic (61709)
LG7	6456661	cld4	1.44024	GB43316	intergenic (61778)
LG7	6456682	cld4	1.44024	GB43316	intergenic (61799)
LG7	6456698	cld4	1.44024	GB43316	intergenic (61815)
LG4	9208081	cld4	1.44024	GB44105	intergenic (2149)
LG11	9788587	cld4	1.44024	GB45069	intergenic (10831)
LG11	9788615	cld4	1.44024	GB45069	intergenic (10859)
LG16	6807926	cld4	1.44024	GB45925	intron (2723)
LG3	2631628	cld4	1.44024	GB46932	intergenic (7142)
LG3	2631694	cld4	1.44024	GB46932	intergenic (7208)
LG1	17509323	cld4	1.44024	GB47470	intron (4226)
LG13	7440923	cld4	1.44024	GB47767	intergenic (2465)
LG13	6626799	cld4	1.44024	GB47793	intron (22083)
LG7	12401794	cld4	1.44024	GB48100	three_prime_utr
LG7	12454470	cld4	1.44024	GB48105	cds (non)
LG7	12456288	cld4	1.44024	GB48175	intron (26)
LG5	2466109	cld4	1.44024	GB48879	intergenic (29307)
LG13	9401469	cld4	1.44024	GB49874	intergenic (1151)
LG13	9402378	cld4	1.44024	GB49874	intergenic (2060)
LG13	9457497	cld4	1.44024	GB49881	intron (3089)
LG13	9457783	cld4	1.44024	GB49881	intron (3375)
LG13	9457878	cld4	1.44024	GB49881	intron (3470)
LG13	9457907	cld4	1.44024	GB49881	intron (3499)
LG13	9457908	cld4	1.44024	GB49881	intron (3500)
LG13	9458076	cld4	1.44024	GB49881	intron (3668)
LG13	9458078	cld4	1.44024	GB49881	intron (3670)
LG13	9458084	cld4	1.44024	GB49881	intron (3676)
LG13	9458090	cld4	1.44024	GB49881	intron (3682)
LG13	9458156	cld4	1.44024	GB49881	intron (3748)
LG13	9458227	cld4	1.44024	GB49881	intron (3819)
LG13	9458231	cld4	1.44024	GB49881	intron (3823)
LG13	9458249	cld4	1.44024	GB49881	intron (3841)
LG13	9458279	cld4	1.44024	GB49881	intron (3871)
LG13	9458395	cld4	1.44024	GB49881	intron (3987)
LG13	9458470	cld4	1.44024	GB49881	intron (4062)
LG13	9458541	cld4	1.44024	GB49881	intron (4133)
LG13	9458570	cld4	1.44024	GB49881	intron (4162)
LG13	9478889	cld4	1.44024	GB49881	intron (326)
LG13	9479297	cld4	1.44024	GB49881	intergenic (5)
LG13	9479308	cld4	1.44024	GB49881	intergenic (16)
LG13	9479317	cld4	1.44024	GB49881	intergenic (25)
LG13	9479415	cld4	1.44024	GB49881	intergenic (123)
LG13	9479902	cld4	1.44024	GB49881	intergenic (610)
LG13	9479916	cld4	1.44024	GB49881	intergenic (624)
LG13	9480161	cld4	1.44024	GB49881	intergenic (869)
LG13	9480213	cld4	1.44024	GB49881	intergenic (921)
LG13	9480227	cld4	1.44024	GB49882	intergenic (929)
LG13	9480288	cld4	1.44024	GB49882	intergenic (868)
LG13	9480348	cld4	1.44024	GB49882	intergenic (808)
LG13	9480392	cld4	1.44024	GB49882	intergenic (764)
LG13	9480492	cld4	1.44024	GB49882	intergenic (664)
LG13	9480738	cld4	1.44024	GB49882	intergenic (418)
LG13	9480761	cld4	1.44024	GB49882	intergenic (395)
LG10	10152108	cld4	1.44024	GB50962	intergenic (3291)
LG10	9503187	cld4	1.44024	GB51137	intergenic (2442)
LG10	9499746	cld4	1.44024	GB51138	intergenic (1102)
LG1	18481578	cld4	1.44024	GB51938	intergenic (32976)
LG1	18470306	cld4	1.44024	GB51939	intergenic (26545)
LG12	10510130	cld4	1.44024	GB52077	intron (80)
LG12	10510165	cld4	1.44024	GB52077	intron (115)
LG5	973128	cld4	1.44024	GB52303	intron (2102)
LG9	10094621	cld4	1.44024	GB53343	intergenic (408)
LG8	5137601	cld4	1.44024	GB54508	cds (non)
LG8	5136839	cld4	1.44024	GB54543	intergenic (237)
LG8	5136944	cld4	1.44024	GB54543	intergenic (342)
LG1	5581208	cld4	1.44024	GB54850	intron (18)
LG12	566794	cld4	1.44024	GB55729	intergenic (7499)
LG10	4127226	cld4	1.44024	GB55889	intergenic (102)
LG13	9458205	cld4	1.44014	GB49881	intron (3797)
LG13	9457509	cld4	1.43988	GB49881	intron (3101)
LG14	9840183	cld4	1.43977	GB41615	intergenic (49535)
LG1	1283794	cld4	1.43977	GB42142	intron (2523)
LG1	21048241	cld4	1.43977	GB42211	intergenic (656)
LG10	4620950	cld4	1.43977	GB43369	intron (8180)
LG10	4620953	cld4	1.43977	GB43369	intron (8183)
LG13	9458089	cld4	1.43977	GB49881	intron (3681)
LG13	9458499	cld4	1.43977	GB49881	intron (4091)
LG13	9458512	cld4	1.43977	GB49881	intron (4104)
LG13	9458527	cld4	1.43977	GB49881	intron (4119)
LG13	9458772	cld4	1.43977	GB49881	intron (4364)
LG4	6221472	cld4	1.43977	GB50424	intergenic (15246)
LG5	3891118	cld4	1.43977	GB51392	intron (12743)
LG4	12700803	cld4	1.43977	GB52973	intron (596)
LG4	12700805	cld4	1.43977	GB52973	intron (594)
LG16	1096234	cld4	1.43977	GB54395	intron (660)
LG16	1096332	cld4	1.43977	GB54395	intron (758)
LG8	5137771	cld4	1.43977	GB54508	cds (syn)
LG8	5137774	cld4	1.43977	GB54508	cds (syn)
LG8	5138281	cld4	1.43977	GB54508	cds (syn)
LG8	5138445	cld4	1.43977	GB54508	cds (syn)
LG8	5139775	cld4	1.43977	GB54508	intron (1021)
LG8	5140006	cld4	1.43977	GB54508	intron (1252)
LG2	12415007	cld4	1.43977	GB55363	intergenic (57326)
LG4	11294506	prec5	1.43838	GB44011	intron (46398)
LG5	13678586	tmin1	1.43598	GB45743	intergenic (1639)
LG2	13425395	prec8	1.4352	GB55614	intron (123)
LG3	4530257	prec1	1.43494	GB55784	intron (22064)
LG16	5048543	tmin1	1.43493	GB45622	intergenic (40049)
LG4	608882	tmin1	1.43493	GB46669	intergenic (5820)
LG7	12454281	tmin1	1.43493	GB48105	intron (85)
LG13	8839430	tmin1	1.43493	GB49914	intergenic (28687)
LG6	18376001	tmin1	1.43493	GB55719	intergenic (908)
LG11	11250988	cld7	1.4346	GB45151	intron (179)
LG2	14845707	cld7	1.4346	GB55470	intron (2385)
LG12	8256237	prec5	1.43433	GB49317	intergenic (40848)
LG4	7316603	cld4	1.43374	GB50400	intergenic (16670)
LG9	3233832	prec5	1.43225	GB53996	intron (218)
LG14	7364436	prec5	1.43225	GB54147	intergenic (24580)
LG2	505506	prec5	1.43094	GB48691	intron (865)
LG4	6221498	cld4	1.42908	GB50424	intergenic (15220)
LG4	1905148	cld4	1.42908	GB53104	intron (13)
LG6	3197525	cld4	1.42908	GB54460	intron (55)
LG8	5138428	cld4	1.42908	GB54508	cds (syn)
LG2	12415390	cld4	1.42908	GB55363	intergenic (56943)
LG14	2922798	prec5	1.42842	GB42271	three_prime_utr
LG3	10097449	prec5	1.42803	GB49150	intron (23251)
LG13	6124607	cld4	1.42801	GB53867	intergenic (37113)
LG6	3580553	lat	1.42775	GB43054	intron (2677)
LG2	8096077	ins4	1.42758	GB46589	intergenic (145798)
LG1	14750286	prec5	1.4263	GB52128	intergenic (10322)
LG8	7208696	lat	1.42629	GB43869	intron (3688)
LG1	14748271	lat	1.42629	GB52128	intergenic (8307)
LG2	2562555	rh6	1.42628	GB43475	intron (12463)
LG6	18045029	prec8	1.42552	GB55714	intergenic (124892)
LG2	6196098	lat	1.42538	GB48919	intergenic (9523)
LG8	5142296	lat	1.42538	GB54508	intron (3542)
LG1	1310230	lat	1.42518	GB42142	intron (16447)
LG2	397058	lat	1.42518	GB48698	intron (1416)
LG2	377342	lat	1.42518	GB48699	intron (680)
LG2	388323	lat	1.42518	GB48700	intergenic (2134)
LG12	8256240	lat	1.42518	GB49317	intergenic (40851)
LG4	375371	lat	1.42518	GB49640	intron (14804)
LG7	11526731	cld4	1.42508	GB44336	intron (9452)
LG7	2950982	rh3	1.42491	GB42538	intergenic (3125)
LG7	2950987	rh3	1.42491	GB42538	intergenic (3130)
LG11	11691317	prec5	1.4247	GB45001	cds (syn)
LG11	382811	ins4	1.42383	GB46620	intron (34)
LG14	41500	prec1	1.42376	GB49050	intergenic (141293)
LG13	2910805	lat	1.42332	GB48005	intron (145)
LG6	13482879	prec5	1.42318	GB42955	intergenic (2245)
LG1	24197895	prec5	1.42316	GB51546	intron (2543)
LG4	5515050	prec5	1.42205	GB43802	intergenic (16481)
LG8	6648469	prec5	1.42205	GB43892	intergenic (1164)
LG4	9258408	prec5	1.42205	GB44112	intergenic (1283)
LG8	181794	prec5	1.42205	GB47875	intron (19370)
LG2	5923246	prec5	1.42205	GB50721	intergenic (28690)
LG4	12705332	prec5	1.42205	GB53048	intron (5613)
LG1	9724914	lat	1.42151	GB43005	intron (3887)
LG1	9724985	lat	1.42151	GB43005	intron (3816)
LG2	405526	lat	1.42151	GB48698	intron (430)
LG2	389630	lat	1.42151	GB48700	intergenic (827)
LG2	392477	lat	1.42151	GB48700	intergenic (419)
LG14	48277	prec1	1.42147	GB49050	intergenic (134516)
LG6	12347202	cld4	1.42102	GB46336	intergenic (3351)
LG8	5139955	cld4	1.42102	GB54508	intron (1201)
LG13	9481487	cld4	1.42076	GB49882	cds (syn)
LG7	2950960	rh3	1.42076	GB42538	intergenic (3103)
LG7	2950994	rh3	1.42076	GB42538	intergenic (3137)
LG11	14420387	rh3	1.42076	GB43188	intron (9505)
LG3	8103500	rh3	1.42076	GB53743	intron (29753)
LG13	3275634	prec8	1.4207	GB40104	intergenic (7748)
LG6	12957557	prec8	1.4207	GB42956	intron (14986)
LG6	3580528	lat	1.42046	GB43054	intron (2702)
LG10	3696495	lat	1.42046	GB44380	intron (2421)
LG5	9349791	lat	1.42046	GB44551	intron (260)
LG10	406177	lat	1.42046	GB48196	intergenic (17248)
LG2	502459	lat	1.42046	GB48691	intron (220)
LG2	502754	lat	1.42046	GB48691	intron (464)
LG2	503008	lat	1.42046	GB48691	intron (210)
LG2	503947	lat	1.42046	GB48691	intron (420)
LG2	397145	lat	1.42046	GB48698	intron (1503)
LG2	373599	lat	1.42046	GB48699	intron (125)
LG2	378830	lat	1.42046	GB48699	intergenic (148)
LG2	379149	lat	1.42046	GB48699	intergenic (467)
LG2	379331	lat	1.42046	GB48699	intergenic (649)
LG2	387158	lat	1.42046	GB48700	intergenic (3299)
LG2	387218	lat	1.42046	GB48700	intergenic (3239)
LG2	387642	lat	1.42046	GB48700	intergenic (2815)
LG2	387808	lat	1.42046	GB48700	intergenic (2649)
LG2	388503	lat	1.42046	GB48700	intergenic (1954)
LG12	10483302	lat	1.42046	GB52073	intron (167)
LG1	14748354	lat	1.42046	GB52128	intergenic (8390)
LG14	7716625	lat	1.42046	GB52756	intron (26)
LG14	7716635	lat	1.42046	GB52756	intron (16)
LG8	5142964	lat	1.42046	GB54508	intron (4151)
LG2	12415351	cld4	1.42046	GB55363	intergenic (56982)
LG2	388586	lat	1.42011	GB48700	intergenic (1871)
LG1	9724887	tmin6	1.41969	GB43005	intron (3914)
LG10	4211051	tmin6	1.41969	GB55888	intergenic (13603)
LG1	26985085	prec5	1.41962	GB54986	intron (1751)
LG1	19510491	long	1.41926	GB55321	intergenic (10950)
LG16	3896817	prec1	1.41909	GB51264	intergenic (647)
LG16	3897015	prec1	1.41909	GB51264	intergenic (845)
LG2	14770406	cld4	1.41905	GB55469	intergenic (2713)
LG10	9501207	cld4	1.41774	GB51138	intergenic (2563)
LG1	19510471	long	1.41714	GB55321	intergenic (10930)
LG2	439093	lat	1.41683	GB48695	intergenic (847)
LG2	396000	lat	1.41683	GB48698	intron (358)
LG2	397577	lat	1.41683	GB48698	intron (1935)
LG2	399334	lat	1.41683	GB48698	intron (401)
LG2	399654	lat	1.41683	GB48698	intron (81)
LG2	371131	lat	1.41683	GB48699	intron (53)
LG2	376063	lat	1.41683	GB48699	intron (193)
LG2	381778	lat	1.41683	GB48699	intergenic (3096)
LG2	389924	lat	1.41683	GB48700	intergenic (533)
LG2	425866	lat	1.41683	GB48703	cds (non)
LG3	6248370	lat	1.41683	GB53687	intergenic (82848)
LG11	11910268	lat	1.41681	GB44981	intron (1744)
LG2	400119	lat	1.41681	GB48698	intron (200)
LG2	404188	lat	1.41681	GB48698	intron (1666)
LG2	371427	lat	1.41681	GB48699	intron (76)
LG2	375524	lat	1.41681	GB48699	intron (122)
LG8	4963145	lat	1.41681	GB54537	intergenic (67304)
LG8	6452520	prec5	1.416	GB43908	intergenic (6589)
LG10	4620947	cld4	1.41547	GB43369	intron (8177)
LG6	3197666	cld4	1.41547	GB54460	intron (123)
LG13	5251163	prec8	1.41453	GB40061	intron (5755)
LG13	5251170	prec8	1.41453	GB40061	intron (5748)
LG13	4696167	prec8	1.41453	GB40148	intergenic (308)
LG13	9766526	prec8	1.41453	GB40283	intergenic (6929)
LG13	9766572	prec8	1.41453	GB40283	intergenic (6975)
LG13	9766599	prec8	1.41453	GB40283	intergenic (7002)
LG13	9766603	prec8	1.41453	GB40283	intergenic (7006)
LG13	9766605	prec8	1.41453	GB40283	intergenic (7008)
LG13	9766617	prec8	1.41453	GB40283	intergenic (7020)
LG13	9766633	prec8	1.41453	GB40283	intergenic (7036)
LG13	9766648	prec8	1.41453	GB40283	intergenic (7051)
LG12	7435864	prec8	1.41453	GB40666	cds (non)
LG12	7436055	prec8	1.41453	GB40666	intron (58)
LG12	7436079	prec8	1.41453	GB40666	intron (34)
LG12	7436282	prec8	1.41453	GB40666	intron (52)
LG5	7205597	prec8	1.41453	GB42071	intron (4234)
LG7	3009186	prec8	1.41453	GB42541	intergenic (2676)
LG7	3009189	prec8	1.41453	GB42541	intergenic (2679)
LG7	3009191	prec8	1.41453	GB42541	intergenic (2681)
LG9	7162174	prec8	1.41453	GB42620	intergenic (724)
LG4	11279100	prec8	1.41453	GB44011	intron (57527)
LG4	11294432	prec8	1.41453	GB44011	intron (46472)
LG4	9824041	prec8	1.41453	GB44158	intron (1153)
LG9	4246867	prec8	1.41453	GB44831	intron (22354)
LG6	16352002	prec8	1.41453	GB45392	intergenic (64)
LG6	16352003	prec8	1.41453	GB45392	intergenic (65)
LG6	16352014	prec8	1.41453	GB45392	intergenic (76)
LG1	22070373	prec8	1.41453	GB45530	cds (syn)
LG2	8096077	prec8	1.41453	GB46589	intergenic (145798)
LG11	595172	prec8	1.41453	GB46597	intron (1468)
LG5	5709554	prec8	1.41453	GB46703	cds (non)
LG10	6636707	prec8	1.41453	GB48427	intergenic (1354)
LG10	6636708	prec8	1.41453	GB48427	intergenic (1353)
LG2	410200	prec8	1.41453	GB48697	intergenic (678)
LG2	411658	prec8	1.41453	GB48697	cds (syn)
LG2	394211	prec8	1.41453	GB48698	intergenic (1191)
LG2	395447	prec8	1.41453	GB48698	three_prime_utr
LG2	395611	prec8	1.41453	GB48698	three_prime_utr
LG2	396000	prec8	1.41453	GB48698	intron (358)
LG2	397058	prec8	1.41453	GB48698	intron (1416)
LG2	397631	prec8	1.41453	GB48698	intron (1989)
LG2	399334	prec8	1.41453	GB48698	intron (401)
LG2	399654	prec8	1.41453	GB48698	intron (81)
LG2	400884	prec8	1.41453	GB48698	intron (407)
LG2	401201	prec8	1.41453	GB48698	intron (90)
LG2	401420	prec8	1.41453	GB48698	cds (syn)
LG2	401650	prec8	1.41453	GB48698	intron (228)
LG2	402668	prec8	1.41453	GB48698	intron (146)
LG2	404120	prec8	1.41453	GB48698	intron (1598)
LG2	404188	prec8	1.41453	GB48698	intron (1666)
LG2	404691	prec8	1.41453	GB48698	intron (1265)
LG2	405526	prec8	1.41453	GB48698	intron (430)
LG2	407500	prec8	1.41453	GB48698	intergenic (1312)
LG2	408136	prec8	1.41453	GB48698	intergenic (1948)
LG2	408452	prec8	1.41453	GB48698	intergenic (2264)
LG2	370233	prec8	1.41453	GB48699	intron (191)
LG2	371131	prec8	1.41453	GB48699	intron (53)
LG2	371427	prec8	1.41453	GB48699	intron (76)
LG2	373599	prec8	1.41453	GB48699	intron (125)
LG2	375910	prec8	1.41453	GB48699	intron (165)
LG2	376063	prec8	1.41453	GB48699	intron (193)
LG2	377342	prec8	1.41453	GB48699	intron (680)
LG2	378222	prec8	1.41453	GB48699	intron (167)
LG2	378904	prec8	1.41453	GB48699	intergenic (222)
LG2	379149	prec8	1.41453	GB48699	intergenic (467)
LG2	379223	prec8	1.41453	GB48699	intergenic (541)
LG2	379331	prec8	1.41453	GB48699	intergenic (649)
LG2	381288	prec8	1.41453	GB48699	intergenic (2606)
LG2	381778	prec8	1.41453	GB48699	intergenic (3096)
LG2	384772	prec8	1.41453	GB48700	intergenic (5685)
LG2	386771	prec8	1.41453	GB48700	intergenic (3686)
LG2	387158	prec8	1.41453	GB48700	intergenic (3299)
LG2	387218	prec8	1.41453	GB48700	intergenic (3239)
LG2	387260	prec8	1.41453	GB48700	intergenic (3197)
LG2	387642	prec8	1.41453	GB48700	intergenic (2815)
LG2	387808	prec8	1.41453	GB48700	intergenic (2649)
LG2	388323	prec8	1.41453	GB48700	intergenic (2134)
LG2	388503	prec8	1.41453	GB48700	intergenic (1954)
LG2	388586	prec8	1.41453	GB48700	intergenic (1871)
LG2	389630	prec8	1.41453	GB48700	intergenic (827)
LG2	389803	prec8	1.41453	GB48700	intergenic (654)
LG2	389924	prec8	1.41453	GB48700	intergenic (533)
LG2	390295	prec8	1.41453	GB48700	intergenic (162)
LG2	391894	prec8	1.41453	GB48700	cds (non)
LG2	425866	prec8	1.41453	GB48703	cds (non)
LG2	431394	prec8	1.41453	GB48703	intron (261)
LG2	431422	prec8	1.41453	GB48703	intron (289)
LG2	432134	prec8	1.41453	GB48703	cds (non)
LG2	432270	prec8	1.41453	GB48703	intron (80)
LG7	4309320	prec8	1.41453	GB49248	intergenic (429)
LG3	13118355	prec8	1.41453	GB50644	intergenic (1502)
LG2	925876	prec8	1.41453	GB50702	intergenic (55678)
LG2	925983	prec8	1.41453	GB50702	intergenic (55785)
LG5	1307546	prec8	1.41453	GB52290	intron (1453)
LG5	1307592	prec8	1.41453	GB52290	intron (1407)
LG12	4297139	prec8	1.41453	GB52550	intergenic (28307)
LG4	1781832	prec8	1.41453	GB53122	intron (6507)
LG4	1781879	prec8	1.41453	GB53122	intron (6460)
LG4	2642895	prec8	1.41453	GB53142	intron (590)
LG3	8745218	prec8	1.41453	GB53632	intergenic (188274)
LG13	857245	prec8	1.41453	GB54739	cds (non)
LG12	3279730	prec8	1.41453	GB55062	intergenic (20451)
LG12	3237060	prec8	1.41453	GB55063	intron (7889)
LG12	3239342	prec8	1.41453	GB55063	intron (10171)
LG3	5954438	prec8	1.41453	GB55855	intron (40076)
LG3	497577	prec8	1.41453	GB55995	intergenic (9622)
LG3	386815	prec8	1.41453	GB55997	intron (22578)
LG8	6452520	prec1	1.41368	GB43908	intergenic (6589)
LG9	7319633	prec5	1.41352	GB42612	cds (syn)
LG12	7436067	prec8	1.41317	GB40666	intron (46)
LG11	8390886	lat	1.41274	GB47221	intron (3785)
LG2	395611	lat	1.41274	GB48698	three_prime_utr
LG2	378222	lat	1.41274	GB48699	intron (167)
LG2	391894	lat	1.41274	GB48700	cds (non)
LG3	9470185	lat	1.41274	GB49166	intron (224)
LG4	9271807	prec5	1.41252	GB44099	cds (non)
LG6	16351627	prec5	1.41252	GB45392	three_prime_utr
LG5	723955	prec5	1.41252	GB52299	intron (7449)
LG6	13482842	prec5	1.41225	GB42955	intergenic (2282)
LG1	14920006	prec5	1.4119	GB52125	intergenic (16654)
LG2	375524	prec8	1.41143	GB48699	intron (122)
LG2	379012	prec8	1.41143	GB48699	intergenic (330)
LG2	385584	prec8	1.41143	GB48700	intergenic (4873)
LG2	386712	prec8	1.41143	GB48700	intergenic (3745)
LG6	471784	prec8	1.41143	GB51215	intergenic (2107)
LG2	408136	lat	1.41032	GB48698	intergenic (1948)
LG2	401201	lat	1.40998	GB48698	intron (90)
LG2	397577	prec8	1.40981	GB48698	intron (1935)
LG2	391572	prec8	1.40981	GB48700	intron (166)
LG11	1817138	prec8	1.40981	GB55184	intron (446)
LG11	1817155	prec8	1.40981	GB55184	intron (429)
LG2	404691	lat	1.40972	GB48698	intron (1265)
LG12	6406217	prec5	1.40966	GB40682	intergenic (4250)
LG2	400119	prec8	1.40938	GB48698	intron (200)
LG2	392700	prec8	1.40938	GB48700	intergenic (642)
LG2	925982	prec8	1.40938	GB50702	intergenic (55784)
LG2	2122906	prec8	1.40918	GB43416	intron (3767)
LG2	378454	prec8	1.40918	GB48699	cds (non)
LG2	386381	prec8	1.40918	GB48700	intergenic (4076)
LG2	452205	prec8	1.40918	GB48706	intron (446)
LG2	925887	prec8	1.40918	GB50702	intergenic (55689)
LG2	394211	lat	1.40769	GB48698	intergenic (1191)
LG2	9132232	prec1	1.40649	GB52440	intergenic (17831)
LG7	8741566	lat	1.40648	GB42409	intergenic (66520)
LG9	7169989	lat	1.40648	GB42620	intron (71)
LG9	2234243	lat	1.40648	GB43752	intergenic (20043)
LG2	395447	lat	1.40648	GB48698	three_prime_utr
LG2	404120	lat	1.40648	GB48698	intron (1598)
LG2	375910	lat	1.40648	GB48699	intron (165)
LG2	378904	lat	1.40648	GB48699	intergenic (222)
LG2	387260	lat	1.40648	GB48700	intergenic (3197)
LG2	925982	lat	1.40648	GB50702	intergenic (55784)
LG1	23331100	ins4	1.40634	GB51611	intron (5274)
LG2	401650	lat	1.4059	GB48698	intron (228)
LG2	407500	lat	1.4059	GB48698	intergenic (1312)
LG2	371885	prec8	1.40528	GB48699	intron (85)
LG2	881695	prec5	1.40474	GB50702	intergenic (11497)
LG16	3236194	prec5	1.40474	GB51286	intergenic (9302)
LG2	401420	lat	1.40456	GB48698	cds (syn)
LG2	397631	lat	1.40456	GB48698	intron (1989)
LG2	390295	lat	1.40456	GB48700	intergenic (162)
LG13	1908095	land cover	1.4042	GB48270	intergenic (1235)
LG12	3477626	land cover	1.4042	GB48920	intergenic (14549)
LG2	7255994	long	1.40408	GB40334	intergenic (31296)
LG1	1346471	long	1.40408	GB42192	cds (syn)
LG11	11081519	long	1.40408	GB45028	intergenic (42060)
LG3	11072361	long	1.40408	GB47046	intergenic (1981)
LG13	9402378	long	1.40408	GB49874	intergenic (2060)
LG13	9585217	long	1.40408	GB49888	intergenic (3337)
LG13	9377430	long	1.40408	GB49899	intron (530)
LG2	408452	lat	1.4039	GB48698	intergenic (2264)
LG11	10544365	cld4	1.40385	GB45130	intergenic (23234)
LG4	942021	cld4	1.40385	GB54886	intron (5685)
LG2	384426	prec8	1.40341	GB48699	intergenic (5744)
LG2	386260	prec8	1.40341	GB48700	intergenic (4197)
LG2	14343500	prec8	1.40341	GB55577	intergenic (30067)
LG6	7041299	ins4	1.40335	GB48540	intergenic (1767)
LG13	5368641	lat	1.40303	GB40159	intron (1935)
LG2	378454	lat	1.40303	GB48699	cds (non)
LG2	389803	lat	1.40303	GB48700	intergenic (654)
LG7	8741551	lat	1.40172	GB42409	intergenic (66535)
LG13	4719841	prec1	1.40135	GB40069	intron (4347)
LG10	4841848	prec1	1.40135	GB40581	cds (syn)
LG14	48257	prec1	1.40135	GB49050	intergenic (134536)
LG13	9417310	prec1	1.40135	GB49878	intergenic (495)
LG16	3896839	prec1	1.40135	GB51264	intergenic (669)
LG10	9499951	cld4	1.40122	GB51138	intergenic (1307)
LG14	2227460	lat	1.40107	GB43784	intron (3947)
LG2	402668	lat	1.40107	GB48698	intron (146)
LG2	381288	lat	1.40107	GB48699	intergenic (2606)
LG2	391572	lat	1.40107	GB48700	intron (166)
LG9	10540021	lat	1.40107	GB53313	intron (127)
LG12	3318286	lat	1.40107	GB55061	intergenic (8201)
LG3	12507150	lat	1.39829	GB41230	intron (169)
LG2	370233	lat	1.39829	GB48699	intron (191)
LG9	9067753	long	1.39736	GB42914	intergenic (5277)
LG14	2229122	lat	1.39649	GB43784	intron (2285)
LG2	379223	lat	1.39649	GB48699	intergenic (541)
LG6	16137937	prec5	1.39634	GB42388	intergenic (6663)
LG8	158309	prec5	1.39581	GB47875	intergenic (1670)
LG4	12705525	prec5	1.39581	GB53048	intron (5420)
LG8	181572	prec1	1.39479	GB47875	intron (19148)
LG1	12857921	prec5	1.39469	GB44798	intron (19)
LG10	12174002	lat	1.39371	GB48761	intergenic (6252)
LG6	12533955	prec1	1.39341	GB46340	intergenic (17451)
LG11	1817180	prec8	1.39262	GB55184	intron (404)
LG2	392700	lat	1.39115	GB48700	intergenic (642)
LG2	383852	prec8	1.39104	GB48699	intergenic (5170)
LG11	9006689	cld4	1.39073	GB45089	intron (46867)
LG6	13483357	prec5	1.39027	GB42955	intergenic (1767)
LG4	5515070	prec5	1.39027	GB43802	intergenic (16461)
LG13	9426427	prec1	1.39014	GB49879	intron (204)
LG6	6706691	prec5	1.38973	GB48521	intron (18723)
LG8	6652860	lat	1.38963	GB43892	cds (syn)
LG5	1126945	rh1	1.38907	GB52304	cds (syn)
LG2	925983	lat	1.38617	GB50702	intergenic (55785)
LG6	13482664	prec5	1.38605	GB42955	intergenic (2460)
LG14	48147	prec1	1.38567	GB49050	intergenic (134646)
LG4	9271807	lat	1.38555	GB44099	cds (non)
LG4	5515021	prec5	1.38553	GB43802	intergenic (16510)
LG12	3679564	prec5	1.38553	GB48920	intergenic (32794)
LG1	14750208	prec5	1.38553	GB52128	intergenic (10244)
LG10	12671787	prec8	1.38403	GB47351	intergenic (524)
LG5	8274690	lat	1.38219	GB48655	intron (10027)
LG6	3919542	prec8	1.38204	GB43251	intergenic (4003)
LG11	599513	prec8	1.38204	GB46597	intron (2460)
LG13	3160153	prec8	1.38204	GB47995	intron (4333)
LG3	13118430	prec8	1.38204	GB50644	intergenic (1577)
LG1	22604207	prec8	1.38204	GB51603	intergenic (285)
LG1	26985085	prec8	1.38204	GB54986	intron (1751)
LG11	1817144	prec8	1.38204	GB55184	intron (440)
LG9	7636016	cld4	1.38157	GB42603	intron (83733)
LG12	5292103	rh3	1.38129	GB40703	intron (25)
LG2	4803572	prec5	1.38067	GB50800	intron (3104)
LG1	14750069	prec5	1.38067	GB52128	intergenic (10105)
LG9	9067786	long	1.38029	GB42914	intergenic (5244)
LG1	15706261	long	1.38029	GB55263	cds (non)
LG14	7035494	prec8	1.38005	GB54136	cds (non)
LG12	1318480	prec8	1.37982	GB40212	intergenic (14206)
LG2	378830	prec8	1.37982	GB48699	intergenic (148)
LG11	1817189	prec8	1.37982	GB55184	intron (395)
LG2	399496	prec8	1.37973	GB48698	intron (239)
LG12	9424292	prec5	1.37961	GB52023	intergenic (2549)
LG1	662590	rh3	1.3793	GB42179	intergenic (16887)
LG9	6624331	land cover	1.37868	GB42849	intron (21398)
LG2	881553	prec5	1.37825	GB50702	intergenic (11355)
LG9	8051684	land cover	1.37811	GB42602	intron (15876)
LG4	10241282	land cover	1.37811	GB44042	intergenic (6477)
LG10	9401105	land cover	1.37811	GB51144	cds (syn)
LG5	701021	land cover	1.37811	GB52299	intergenic (11079)
LG12	7089456	rh1	1.3781	GB40651	intergenic (8078)
LG12	8689123	rh1	1.3781	GB49330	intergenic (500)
LG1	18883789	rh1	1.3781	GB51947	intron (18006)
LG1	18883799	rh1	1.3781	GB51947	intron (18016)
LG10	4265622	rh3	1.37763	GB55886	intron (1070)
LG10	3900727	prec5	1.37725	GB49511	intron (6728)
LG16	3236173	prec5	1.37725	GB51286	intergenic (9323)
LG16	3236206	prec5	1.37723	GB51286	intergenic (9290)
LG5	2947201	prec5	1.37723	GB55031	intergenic (35653)
LG8	642086	prec8	1.37719	GB46342	intergenic (60049)
LG2	10562860	prec8	1.37719	GB49778	intergenic (57330)
LG10	9098537	prec8	1.37719	GB50892	intron (6928)
LG7	2950986	rh3	1.37715	GB42538	intergenic (3129)
LG8	11780676	long	1.37674	GB41989	intron (2216)
LG6	12216811	long	1.37674	GB46330	intron (6611)
LG8	11780685	long	1.37665	GB41989	intron (2225)
LG16	3896887	prec1	1.37602	GB51264	intergenic (717)
LG6	1722209	lat	1.37554	GB54411	intergenic (35184)
LG8	7474020	prec1	1.37539	GB41755	cds (syn)
LG6	12216864	prec1	1.37539	GB46330	intron (6664)
LG6	12216895	prec1	1.37539	GB46330	intron (6695)
LG1	22070072	lat	1.37471	GB45530	intron (182)
LG2	400884	lat	1.37389	GB48698	intron (407)
LG2	925887	lat	1.37389	GB50702	intergenic (55689)
LG9	6212041	lat	1.37369	GB42673	intron (809)
LG11	1833805	cld4	1.37308	GB55184	intergenic (16148)
LG12	7435636	prec8	1.37306	GB40666	intron (36)
LG14	5022386	prec5	1.37303	GB43700	intron (53710)
LG4	12705580	prec5	1.37303	GB53048	intron (5365)
LG11	9751330	rh3	1.37182	GB45069	intron (4161)
LG1	22015985	rh3	1.37182	GB45486	intron (2602)
LG11	117867	rh3	1.37182	GB46632	intergenic (31038)
LG7	12454436	rh3	1.37182	GB48105	cds (syn)
LG4	5161905	prec5	1.37103	GB43803	intergenic (20435)
LG11	3493965	long	1.37088	GB43658	intron (19264)
LG2	881425	prec5	1.37065	GB50702	intergenic (11227)
LG1	25286024	prec5	1.37028	GB49272	intergenic (6801)
LG2	881692	prec5	1.37028	GB50702	intergenic (11494)
LG5	9428812	prec5	1.36982	GB44551	intergenic (19832)
LG5	10492813	tmin1	1.3695	GB44495	intron (1253)
LG5	12346320	tmin1	1.3695	GB47825	intron (216)
LG7	12454436	tmin1	1.3695	GB48105	cds (syn)
LG7	12454595	tmin1	1.3695	GB48105	three_prime_utr
LG12	10330346	tmin1	1.3695	GB52001	intergenic (21298)
LG6	3580416	prec8	1.36917	GB43054	intron (2814)
LG8	642096	prec8	1.36917	GB46342	intergenic (60039)
LG2	436835	prec8	1.36917	GB48704	intron (29)
LG13	8774651	prec8	1.36917	GB49915	intergenic (8598)
LG1	14748081	prec8	1.36917	GB52128	intergenic (8117)
LG1	4755440	prec8	1.36917	GB53201	intron (37)
LG3	497595	prec8	1.36917	GB55995	intergenic (9640)
LG10	9302562	cld4	1.36911	GB51148	intergenic (3694)
LG11	8409942	prec8	1.36909	GB47221	intron (22841)
LG2	440031	prec8	1.36909	GB48695	cds (non)
LG11	1817081	prec8	1.36909	GB55184	intron (459)
LG2	399496	lat	1.36825	GB48698	intron (239)
LG1	15142330	lat	1.36825	GB52134	intergenic (45650)
LG3	9470185	prec5	1.36731	GB49166	intron (224)
LG2	3350304	prec1	1.36666	GB45910	intergenic (844)
LG6	12216892	prec1	1.36666	GB46330	intron (6692)
LG16	3897150	prec1	1.36666	GB51264	intergenic (980)
LG6	18141826	lat	1.36632	GB55715	intergenic (60304)
LG1	14749987	prec5	1.36623	GB52128	intergenic (10023)
LG5	11785507	prec5	1.36605	GB44423	cds (syn)
LG1	27968638	prec5	1.36605	GB53931	intron (9506)
LG9	6210337	prec8	1.36593	GB42673	cds (non)
LG2	397145	prec8	1.36593	GB48698	intron (1503)
LG5	11808726	prec1	1.36449	GB44420	intergenic (268)
LG5	9428791	prec5	1.36428	GB44551	intergenic (19811)
LG5	5709554	prec5	1.36428	GB46703	cds (non)
LG13	9462030	long	1.36398	GB49881	intron (7622)
LG2	5870932	cld4	1.36206	GB50721	intron (23391)
LG4	12295036	cld4	1.36206	GB52999	intergenic (2777)
LG1	9724887	prec8	1.36166	GB43005	intron (3914)
LG1	9726571	prec5	1.36141	GB43005	intron (2230)
LG6	3919708	prec8	1.36133	GB43251	intergenic (3837)
LG16	3896219	long	1.36014	GB51264	intergenic (49)
LG1	15142330	prec5	1.35948	GB52134	intergenic (45650)
LG2	496776	prec8	1.35934	GB48709	cds (non)
LG11	9057207	lat	1.35891	GB45092	intron (45886)
LG5	1244792	lat	1.35891	GB52305	intergenic (9806)
LG16	6055792	land cover	1.35889	GB45965	intergenic (17602)
LG5	701016	land cover	1.35889	GB52299	intergenic (11084)
LG1	661787	rh6	1.35801	GB42179	intergenic (16084)
LG1	661795	rh6	1.35801	GB42179	intergenic (16092)
LG1	661800	rh6	1.35801	GB42179	intergenic (16097)
LG1	661810	rh6	1.35801	GB42179	intergenic (16107)
LG1	661812	rh6	1.35801	GB42179	intergenic (16109)
LG6	5825112	rh6	1.35801	GB46082	intergenic (473)
LG6	5825123	rh6	1.35801	GB46082	intergenic (484)
LG11	8396032	rh6	1.35801	GB47221	intron (8931)
LG11	8396038	rh6	1.35801	GB47221	intron (8937)
LG6	7937623	rh3	1.35797	GB42510	intergenic (11747)
LG13	7760188	rh3	1.35797	GB49925	intron (32837)
LG9	7792427	prec8	1.35787	GB42884	intron (18071)
LG13	283675	prec8	1.35787	GB52870	intergenic (36937)
LG3	2735221	prec1	1.35668	GB46939	intron (11742)
LG1	1736707	prec1	1.35668	GB47737	intron (19057)
LG5	2788058	prec1	1.35652	GB55028	intergenic (15309)
LG5	5585433	cld4	1.35626	GB46759	intron (1820)
LG5	9428791	lat	1.35594	GB44551	intergenic (19811)
LG1	22070163	lat	1.35594	GB45530	intron (91)
LG2	379012	lat	1.35594	GB48699	intergenic (330)
LG2	925876	lat	1.35594	GB50702	intergenic (55678)
LG6	11821400	lat	1.35594	GB52939	intergenic (52837)
LG1	9726591	prec5	1.35447	GB43005	intron (2210)
LG12	4297112	prec8	1.35439	GB52550	intergenic (28334)
LG1	10318844	prec5	1.35412	GB41058	intron (51474)
LG13	5251163	lat	1.35384	GB40061	intron (5755)
LG14	2227877	lat	1.35384	GB43784	intron (3530)
LG2	6196042	lat	1.35384	GB48919	intergenic (9579)
LG1	9725004	prec8	1.35369	GB43005	intron (3797)
LG8	6670757	prec8	1.35369	GB43846	intron (482)
LG2	440372	prec8	1.35369	GB48695	intron (310)
LG2	399758	prec8	1.35369	GB48698	three_prime_utr
LG2	434326	prec8	1.35369	GB48704	intergenic (802)
LG12	4297133	prec8	1.35369	GB52550	intergenic (28313)
LG12	3048762	prec8	1.35369	GB55066	intron (17274)
LG12	3254766	prec8	1.35369	GB55105	intergenic (562)
LG11	2975674	prec8	1.35369	GB55143	intergenic (835)
LG11	1817149	prec8	1.35369	GB55184	intron (435)
LG15	9342341	prec8	1.35335	GB50262	intron (420)
LG1	9724316	prec5	1.35332	GB43005	intron (4485)
LG2	492412	prec5	1.35332	GB48709	intron (32)
LG2	493947	prec5	1.35321	GB48709	intron (121)
LG10	9302524	cld4	1.35319	GB51148	intergenic (3656)
LG8	12943641	cld4	1.35319	GB51677	intron (3998)
LG2	10395883	lat	1.35301	GB49778	intron (1646)
LG6	3216561	rh3	1.35249	GB54459	intergenic (4453)
LG6	12170833	long	1.35157	GB46332	intron (1330)
LG2	454337	prec5	1.35127	GB48706	intron (503)
LG12	7455082	prec8	1.35074	GB40664	cds (non)
LG2	442271	prec8	1.35074	GB48694	intergenic (433)
LG2	433302	prec8	1.35074	GB48703	three_prime_utr
LG2	433359	prec8	1.35074	GB48703	three_prime_utr
LG7	12196317	tmin1	1.35045	GB48096	intergenic (8945)
[truncated: 192 more rows]

## Sheet: Table_S4
Table S4- Candidate genes and intergenic regions detected by at least two methods. For each gene 1there is information if SNPs lay in the genic region (exons, introns and UTRs) or in the intergenic region near to the corresponding gene. When there are SNPs in genic and intergenic regions, the number of SNPs in each class is shown within parentheses. 2Orthologs in D. melanogaster are coded by FBgn…
A. mellifera gene	# SNPs	SNP functional state1	Ortholog2	Methods (# SNPs)3	# SNPs (env var)4	Protein features5	Molecular function6	Biological processes7	Other studies8
GB49881	37	Genic (29), Intergenic (8)	Orphan	LFMM PCAdapt Samβada iHS (28), LFMM PCAdapt Samβada (9)	2 (cld4, long, prec1), 9 (cld4, long), 1 (long, prec1), 25 (prec1)
GB49882	26	Genic (19), Intergenic (7)	FBgn0003386	LFMM PCAdapt Samβada iHS (6), LFMM PCAdapt Samβada (7), PCAdapt Samβada (9), PCAdapt Samβada iHS (2), LFMM PCAdapt iHS (1), LFMM Samβada iHS (1)	8 (cld4), 7 (cld4, long), 11 (long)	BTB/POZ domain; Ion transport domain; Potassium channel tetramerisation-type BTB domain; Potassium channel, voltage dependent, Kv; Potassium channel, voltage dependent, Kv3;SKP1/BTB/POZ domain; Voltage-dependent channel, four helix bundle domain; Voltage-dependent potassium channel protein Shaw, invertebrate; Voltage-gated potassium channel	Voltage-gated cation channel activity; voltage-gated potassium channel activity	Protein homooligomerization; transmembrane transport; potassium ion transport; sleep	Wallberg et al. 2014
GB48698	24	Genic (20), Intergenic (4)	FBgn0032943	LFMM Samβada (24)	24 (prec8)	Tetraspanin; Tetraspanin, EC2 domain; Tetraspanin/Peripherin	Undescribed	Undescribed
GB48699	19	Genic (11), Intergenic (8)	FBgn0013325	LFMM Samβada (19)	19 (prec8)	Ribosomal protein L5; Ribosomal protein L5 domain; Ribosomal protein L5, C-terminal;Ribosomal protein L5, N-terminal; Ribosomal protein L5, conserved site	Protein binding; structural constituent of ribosome	Sensory perception of pain; translation; centrosome duplication; mitotic spindle elongation; mitotic spindle organization
GB46620	18	Genic	FBgn0034047	LFMM PCAdapt Samβada (16), PCAdapt Samβada (2)	5 (ins4, lat, prec5, prec8), 10 (lat, prec5, prec8), 2 (long, prec1), 1 (prec1)	Mab-21 domain	Undescribed	Undescribed
GB48700	16	Genic (2), Intergenic (14)	FBgn0030673	LFMM Samβada (16)	16 (prec8)	MADF domain	Undescribed	Undescribed
GB48691	14	Genic (9), Intergenic (5)	FBgn0050418	LFMM PCAdapt Samβada (7), LFMM Samβada (7)	1 (lat, prec5), 13 (prec5)	Fibronectin type III; Protein of unknown function DUF2369	Undescribed	Olfactory learning; learning or memory
GB48697	14	Genic (3), Intergenic (11)	Hymnoptera	LFMM PCAdapt Samβada iHS (2); LFMM PCAdapt Samβada (12)	2 (lat, prec5, prec8), 12 (prec5, prec8)				Fuller et al. 2015
GB48703	14	Genic (12), Intergenic (1)	FBgn0037590	LFMM PCAdapt Samβada (14)	6 (prec5, prec8), 8 (prec5)	Olfactory receptor, Drosophila	Odorant binding; olfactory receptor activity	Sensory perception of smell; detection of chemical stimulus involved in sensory perception of smell	Wallberg et al. 2014
GB48709	14	Genic (13), Intergenic (1)	FBgn0033061	LFMM PCAdapt Samβada (14)	1 (lat, prec5, prec8), 1 (lat), 12 (prec5)	SET domain; Zinc finger, MYND-type	Histone deacetylase binding	Negative regulation of gene expression
GB43005	13	Genic	FBgn0030598	LFMM PCAdapt Samβada (1), LFMM Samβada iHS (11), PCAdapt Samβada (1)	5 (ins4, lat, prec5, prec8, tmin6), 2 (lat, prec5), 2 (prec1, prec5), 3 (lat), 1 (tmin1)	FAD/NAD(P)-binding domain; Glucose-methanol-choline oxidoreductase; Glucose-methanol-choline oxidoreductase, C-terminal; Glucose-methanol-choline oxidoreductase, N-terminal	Flavin adenine dinucleotide binding; oxidoreductase activity;oxidoreductase activity, acting on CH-OH group of donors	Oxidation-reduction process; ecdysteroid metabolic process	Harpur et al. 2014; Wallberg et al. 2014
GB45607	12	Intergenic	FBgn0027509	LFMM Samβada iHS (5), LFMM Samβada (7)	3 (ins4, tmin1), 6 (ins4), 3 (tmin1)	Armadillo-like helical; Armadillo-type fold; Tubulin-folding cofactor D; Tubulin-specific chaperone D, C-terminal	Beta-tubulin binding; GTPase activator activity	Protein folding; dendrite morphogenesis; positive regulation of GTPase activity; axonogenesis; post-chaperonin tubulin folding pathway; tubulin complex assembly; microtubule cytoskeleton organization; establishment or maintenance of neuroblast polarity; negative regulation of microtubule polymerization; microtubule cytoskeleton organization involved in mitosis	Wallberg et al. 2014
GB42142	10	Genic	FBgn0001078	LFMM Samβada iHS (1), PCAdapt Samβada iHS (3), LFMM Samβada (6)	3 (long, prec1), 6 (long), 1 (rh1)	Nuclear hormone receptor; Nuclear hormone receptor family 5; Nuclear hormone receptor, ligand-binding domain; Zinc finger, NHR/GATA-type; Zinc finger, nuclear hormone receptor-type	Steroid hormone receptor activity; zinc ion binding; protein heterodimerization activity; transcription cofactor activity; transcription regulatory region sequence-specific DNA binding; DNA binding; transcriptional activator activity, RNA polymerase II core promoter proximal region sequence-specific binding; RNA polymerase II transcription factor activity, ligand-activated sequence-specific DNA b…	Cell differentiation; response to organic cyclic compound; metamorphosis; neurogenesis; cell development; positive regulation of biosynthetic process; behavior; embryonic pattern specification; regulation of developmental process; homeostatic process; juvenile hormone mediated signaling pathway; prepupal development	Wallberg et al. 2014
GB48105	10	Genic	FBgn0034734	LFMM PCAdapt Samβada iHS (2), LFMM PCAdapt Samβada (2), LFMM Samβada iHS (6)	3 (cld4, long, prec1), 3 (cld4, prec1), 1 (lat, prec5), 2 (long, prec1), 1 (prec1)	Armadillo-like helical; Armadillo-type fold; Down-regulated-in-metastasis protein	Undescribed	Neurogenesis
GB49899	10	Genic	FBgn0263846	LFMM PCAdapt Samβada iHS (4), PCAdapt Samβada iHS (1), LFMM Samβada iHS (5)	4 (long), 6 (long, prec1)	PDZ domain; PH domain-like; Pleckstrin homology domain	Undescribed	Undescribed	Harpur et al. 2014; Wallberg et al. 2014
GB46703	9	Genic	Higher category	LFMM PCAdapt Samβada (6), LFMM Samβada iHS (1), LFMM Samβada (2)	2 (lat), 1 (lat, ins4), 2 (lat, prec8), 4 (ins4, lat, prec5)				Harpur et al. 2014; Wallberg et al. 2014
GB51264	9	Intergenic	FBgn0030512	LFMM Samβada (9)	1 (long), 1 (tmin1), 7 (long, prec1)	Carbon-nitrogen hydrolase; Glutamine-dependent NAD(+) synthetase; NAD(+) synthetase;NAD/GMP synthase; Rossmann-like alpha/beta/alpha sandwich fold	Hydrolase activity, acting on carbon-nitrogen (but not peptide) bonds;NAD+ synthase (glutamine-hydrolyzing) activity; ATP binding	NAD biosynthetic process	Fuller et al. 2015
GB55028	9	Intergenic	Orphan	LFMM PCAdapt Samβada (4), LFMM Samβada (5)	8 (prec5), 1 (lat, prec5)
GB40283	8	Intergenic	FBgn0051547	LFMM Samβada (8)	8 (prec8)	Amino acid permease/ SLC12A domain; SLC12A transporter family; SLC12A transporter, C-terminal	Sodium:potassium:chloride symporter activity; amino acid transmembrane transporter activity.	Transport; amino acid transmembrane transport
GB48706	7	Genic (6); Intergenic (1)	FBgn0032478	LFMM PCAdapt Samβada iHS (1), LFMM PCAdapt Samβada (5), LFMM Samβada iHS (1)	5 (prec5), 1 (lat, prec5), 1 (lat, prec5, prec8)	MORN motif	Undescribed	Axoneme assembly	Fuller et al. 2015
GB49863	7	Intergenic	Higher category	LFMM Samβada (7)	7 (prec8)				Wallberg et al. 2014
GB52303	7	Genic	FBgn0037698	LFMM Samβada (7)	7 (cld4, long, prec1)	ELM2 domain; Homeodomain-like; SANT domain; SANT/Myb domain; Zinc finger C2H2-type/integrase DNA-binding domain; Zinc finger, C2H2; Zinc finger, C2H2-like	Metal ion binding; DNA binding	Undescribed	Fuller et al. 2015; Wallberg et al. 2014
GB53821	7	Genic	FBgn0039260	LFMM Samβada (7)	7 (ins4)	PIN domain; Tetratricopeptide-like helical domain superfamily; DNA/RNA-binding domain, Est1-type; PIN-like domain superfamily	Ribonuclease activity, endoribonuclease activity, ribonucleoprotein complex binding, telomerase RNA binding, telomeric DNA binding	Neuromuscular synaptic transmission; nuclear-transcribed mRNA catabolic process, nonsense-mediated decay; regulation of RNA stability; synapse organization; mRNA export from nucleus; telomere maintenance via telomerase	Fuller et al. 2015; Wallberg et al. 2014
GB40666	6	Genic	FBgn0030016	LFMM Samβada (6)	6 (prec8)	Olfactory receptor, Drosophila	Odorant binding; olfactory receptor activity	Sensory perception of smell; detection of chemical stimulus involved in sensory perception of smell.	Harpur et al. 2014
GB42411	6	Intergenic	FBgn0034636	LFMM Samβada (6)	6 (lat)	BTB/POZ domain; Potassium channel tetramerisation-type BTB domain; SKP1/BTB/POZ domain	Undescribed	Male courtship behavior; adult locomotory behavior; adult feeding behavior; protein homooligomerization; inter-male aggressive behavior	Wallberg et al. 2014
GB48694	6	Genic (5), Intergenic (1)	Higher category	LFMM PCAdapt Samβada iHS (3), LFMM PCAdapt Samβada (3)	6 (prec5)				Fuller et al. 2015
GB48696	6	Genic (3), Intergenic (3)	FBgn0036152	LFMM PCAdapt Samβada iHS (4), LFMM PCAdapt Samβada (2)	6 (prec5, prec8)	MADF domain	Undescribed	Regulation of cell cycle; inter-male aggressive behavior;imaginal disc-derived wing morphogenesis	Fuller et al. 2015
GB51286	6	Intergenic	Hymnoptera	LFMM PCAdapt Samβada iHS (2), PCAdapt Samβada iHS (4)	5 (prec1), 1 (long, prec1)
GB54514	6	Intergenic	Orphan	LFMM Samβada (6)	6 (land)
GB42549	5	Genic	FBgn0030348	LFMM Samβada (5)	5 (prec8)	HAD-like domain; HAD-superfamily hydrolase, subfamily IIA; Nitrophenylphosphatase-like domain	Phosphatase activity; phosphoprotein phosphatase activity	Protein dephosphorylation	Fuller et al. 2015; Harpur et al. 2014
GB46330	5	Genic	Higher category	LFMM Samβada (5)	1 (long, prec1), 4 (prec1)				Wallberg et al. 2014
GB49880	5	Genic	FBgn0027562	PCAdapt Samβada iHS (1), PCAdapt Samβada (4)	5 (long)	CD36 family; CD36/scavenger receptor class B member 1	Scavenger receptor activity	Defense response
GB55321	5	Intergenic	Apoidea	LFMM Samβada (5)	5 (long)				Wallberg et al. 2014
GB42466	4	Intergenic	FBgn0031760	LFMM Samβada iHS (4)	4 (prec8)	Tetraspanin; Tetraspanin, EC2 domain; Tetraspanin/Peripherin	Undescribed	Border follicle cell migration; positive regulation of Notch signaling pathway	Wallberg et al. 2014
GB46621	4	Genic (2), Intergenic (2)	FBgn0041147	LFMM PCAdapt Samβada (1); LFMM Samβada (3)	1 (lat, prec5, prec8), 1 (lat, prec5), 1 (lat), 1 (prec5)	Anaphase-promoting complex subunit 5; Tetratricopeptide-like helical domain	Apc-cdc20 complex activity	Positive regulation of mitotic metaphase/anaphase transition; neurogenesis; regulation of proteolysis; imaginal disc development; regulation of cell cycle
GB48692	4	Genic (3), Intergenic (1)	FBgn0035771	LFMM PCAdapt Samβada (3); LFMM Samβada (1)	4 (prec5)	C2 domain; DnaJ domain; DnaJ domain, conserved site; Immunoglobulin E-set; Sec63 domain	Signal recognition particle binding	Undescribed
GB48702	4	Genic (2), Intergenic (2)	FBgn0037039	LFMM PCAdapt Samβada iHS (2), LFMM PCAdapt Samβada (2)	4 (lat, prec5, prec8)	Peptidase S1, PA clan; Peptidase S1A, chymotrypsin-type; Serine proteases, trypsin domain; Serine proteases, trypsin family, histidine active site	Serine-type endopeptidase activity; endopeptidase activity	Proteolysis; multicellular organism reproduction
GB52128	4	Intergenic	Orphan	LFMM Samβada iHS (1), LFMM Samβada (3)	3 (prec5, prec8), 1 (prec5)
GB40109	3	Genic	FBgn0004797	LFMM Samβada (3)	3 (cld7)	Diacylglycerol O-acyltransferase 1; Membrane bound O-acyl transferase, MBOAT; Sterol O-acyltransferase, ACAT/DAG/ARE types	Sterol O-acyltransferase activity; diacylglycerol O-acyltransferase activity	Triglyceride biosynthetic process; regulation of nurse cell apoptotic process; negative regulation of lipid storage; wing disc development; oogenesis	Wallberg et al. 2014
GB41989	3	Genic	FBgn0033661	LFMM Samβada (3)	3 (long)	AAA+ ATPase domain; ATPase, dynein-related, AAA domain; Midasin; P-loop containing nucleoside triphosphate hydrolase; von Willebrand factor, type A	ATPase activity; ATP binding	Ribosomal large subunit assembly; cellular response to starvation	Chávez-Galarza et al. 2013; Wallberg et al. 2014
GB42421	3	Genic	Orphan	LFMM PCAdapt Samβada (1), LFMM Samβada (2)	1 (ins4, lat, prec5), 2 (lat)
GB42806	3	Intergenic	FBgn0034279	LFMM Samβada (3)	3 (long)	Transport protein XK	Undescribed	Undescribed
GB42914	3	Intergenic	Orphan	LFMM Samβada (3)	3 (long)
GB43909	3	Genic	FBgn0259214	LFMM Samβada (3)	3 (long)	Cation-transporting P-type ATPase, C-terminal; Cation-transporting P-type ATPase, N-terminal; HAD-like domain; P-type ATPase; P-type ATPase, transmembrane domain; P-type ATPase, A domain;P-type ATPase, cytoplasmic domain N; P-type ATPase, phosphorylation site; P-type ATPase, subfamily IIB;Plasma membrane calcium transporting P-type ATPase, C-terminal; Plasma membrane calcium-transporting ATPase 1…	Calcium-transporting ATPase activity; ATP binding; metal ion binding	Cellular calcium ion homeostasis; calcium ion transmembrane transport	Wallberg et al. 2014
GB44423	3	Genic	FBgn0031640	LFMM Samβada (3)	3 (prec1)	Vacuolar fusion protein MON1	Rab guanyl-nucleotide exchange factor activity	Positive regulation of GTPase activity; endosome to lysosome transport via multivesicular body sorting pathway; neuromuscular junction development.
GB44691	3	Intergenic	Orphan	LFMM Samβada iHS (1), LFMM Samβada (2)	3 (prec1)
GB46332	3	Genic	FBgn0003415	LFMM PCAdapt Samβada (1), LFMM Samβada (2)	3 (long)	Mediator complex, subunit Med13; Mediator complex, subunit Med13, N-terminal, metazoa/fungi	RNA polymerase II transcription cofactor activity; protein binding	Regionalization; cellular macromolecule biosynthetic process; RNA metabolic process; cellular macromolecule metabolic process; gene expression; nucleic acid metabolic process; tube morphogenesis; regulation of primary metabolic process; positive regulation of biological process; regulation of macromolecule biosynthetic process;larval development; appendage development; positive regulation of cell…
GB47825	3	Genic	Orphan	LFMM Samβada iHS (3)	2 (cld4, long), 1 (cld4)
GB47853	3	Intergenic	FBgn0036609	LFMM Samβada (3)	3 (prec8)	Undescribed	Undescribed	Undescribed	Wallberg et al. 2014
GB48695	3	Genic	Orphan	LFMM PCAdapt Samβada (3)	3 (prec5)
GB48701	3	Intergenic	Higher category	LFMM PCAdapt Samβada iHS (2), LFMM PCAdapt Samβada (1)	3 (lat, prec5, prec8)
GB48704	3	Genic (2), Intergenic (1)	FBgn0026389	LFMM PCAdapt Samβada (3)	3 (prec5)	Olfactory receptor, Drosophila	Odorant binding; transmembrane signaling receptor activity; olfactory receptor activity.	Detection of chemical stimulus involved in sensory perception of smell; protein heterooligomerization; sensory perception of smell
GB49363	3	Genic (2), Intergenic (1)	FBgn0027562	LFMM Samβada iHS (2), LFMM Samβada (1)	3 (long)	CD36 family; CD36/scavenger receptor class B member 1	Scavenger receptor activity	Defense response	Harpur et al. 2014; Wallberg et al. 2014
GB49640	3	Genic	FBgn0039647	LFMM PCAdapt Samβada (2), PCAdapt Samβada (1)	2 (lat, prec8), 1 (lat)	Undescribed	Undescribed	Olfactory behavior	Wallberg et al. 2014
GB49729	3	Intergenic	Orphan	LFMM Samβada iHS (1), LFMM Samβada (2)	1 (lat, prec8), 2 (lat)
GB49874	3	Intergenic	Orphan	LFMM PCAdapt Samβada iHS (2), PCAdapt Samβada iHS (1)	2 (long, prec1), 1 (prec1)
GB52228	3	Intergenic	Orphan	LFMM Samβada iHS (3)	3 (lat, prec8)
GB54246	3	Intergenic	FBgn0033192	LFMM PCAdapt Samβada (3)	2 (prec8), 1 (lat, prec8)	Frizzled domain; Low-density lipoprotein (LDL) receptor class A repeat; Peptidase S1, PA clan; Peptidase S1A, chymotrypsin family; SRCR domain; SRCR-like domain; Serine proteases, trypsin domain;Serine proteases, trypsin family, histidine active site; Serine proteases, trypsin family, serine active site	Scavenger receptor activity; serine-type endopeptidase activity	Proteolysis	Harpur et al. 2014
GB54460	3	Genic	FBgn0026314	LFMM PCAdapt Samβada (2), PCAdapt Samβada (1)	1 (long, prec1, tmin1), 1 (cld4, cld7, long, prec1), 1 (prec1)	UDP-glucuronosyl/UDP-glucosyltransferase	UDP-glycosyltransferase activity; transferase activity, transferring hexosyl groups	UDP-glucose metabolic process	Chávez-Galarza et al. 2013; Harpur et al. 2014
GB54508	3	Genic	FBgn0051974	LFMM Samβada (3)	3 (prec5)	CHK kinase-like; Protein kinase-like domain; Protein of unknown function DUF227	Undescribed	Undescribed	Harpur et al. 2014
GB54881	3	Genic (1), Intergenic (2)	FBgn0036829	LFMM Samβada iHS (3)	3 (ins4)	Ionotropic glutamate receptor	Ionotropic glutamate receptor activity; ligand-gated ion channel activity	Detection of chemical stimulus involved in sensory perception	Wallberg et al. 2014
GB55093	3	Intergenic	Orphan	LFMM Samβada (3)	3 (rh1)
GB55577	3	Intergenic	Higher category	LFMM Samβada (3)	3 (prec8)				Wallberg et al. 2014
GB55719	3	Intergenic	Orphan	LFMM Samβada (3)	3 (tmin1)
GB40054	2	Genic	Higher category	LFMM Samβada (2)	2 (prec8)				Wallberg et al. 2014
GB40916	2	Genic (1), Intergenic (1)	FBgn0086604	LFMM Samβada (2)	1 (prec1), 1 (ins4)	CD80-like, immunoglobulin C2-set; Fibronectin type III; Immunoglobulin V-set domain;Immunoglobulin subtype; Immunoglobulin subtype 2; Immunoglobulin-like domain; Immunoglobulin-like fold	Undescribed	Lateral inhibition.	Harpur et al. 2014; Wallberg et al. 2014
GB41433	2	Intergenic	Orphan	LFMM Samβada (2)	2 (long)
GB42151	2	Intergenic	FBgn0040904	LFMM Samβada (2)	2 (tmin1)	Undescribed	Undescribed	Undescribed	Wallberg et al. 2014
GB42192	2	Genic	FBgn0036028	LFMM PCAdapt Samβada (1), LFMM Samβada (1)	1 (long, prec1), 1 (long, rh1)	Calcineurin-like phosphoesterase; Calcineurin-like phosphoesterase domain, apaH type;Metallo-dependent phosphatase-like	Hydrolase activity	Undescribed
GB42673	2	Genic	FBgn0032405	LFMM Samβada (2)	1 (prec8), 1 (lat, prec8)	NAD(P)-binding domain; Short-chain dehydrogenase/reductase SDR; Short-chain dehydrogenase/reductase, conserved site	Oxidoreductase activity	Undescribed
GB43658	2	Genic	Orphan	LFMM Samβada (2)	2 (long)
GB43719	2	Genic	FBgn0029105	PCAdapt Samβada (2)	2 (long, prec8)	Vinculin/alpha-catenin; Alpha-catulin 1; Alpha-catenin/vinculin-like superfamily	Actin binding, actin filament binding	Cell adhesion, Rho protein signal transduction	Wallberg et al. 2014
GB43784	2	Genic	FBgn0035770	LFMM Samβada (2)	2 (lat)	Domain of unknown function DUF4781	Undescribed	Protein secretion; long-term memory; learning or memory;olfactory learning	Wallberg et al. 2014
GB43882	2	Intergenic	FBgn0026616	PCAdapt Samβada (2)	2 (long)	Galactose mutarotase-like domain; Glycoside hydrolase 38/57, N-terminal domain;Glycoside hydrolase families 57/38, central domain; Glycoside hydrolase family 38, N-terminal domain;Glycoside hydrolase family 38, central domain; Glycoside hydrolase/deacetylase, beta/alpha-barrel; Glycosyl hydrolase family 38, C-terminal; Glycosyl hydrolase, all-beta	Carbohydrate binding; mannosyl-oligosaccharide 1,2-alpha-mannosidase activity; alpha-mannosidase activity; zinc ion binding; mannosyl-oligosaccharide 1,3-1,6-alpha-mannosidase activity; mannosyl-oligosaccharide 1,6-alpha-mannosidase activity	Rhodopsin biosynthetic process; mannose metabolic process; encapsulation of foreign target; N-glycan processing; protein deglycosylation	Wallberg et al. 2014
GB44011	2	Genic	FBgn0039013	LFMM Samβada (2)	1 (ins4, lat, prec8), 1 (ins4, lat)	E3 ubiquitin-protein ligase RNF220, middle domain; Zinc finger, RING-type; Zinc finger, RING/FYVE/PHD-type	Zinc ion binding; ubiquitin-protein transferase activity	Protein ubiquitination; positive regulation of canonical Wnt signaling pathway	Wallberg et al. 2014; Zayed et al. 2008
GB44420	2	Intergenic	FBgn0010611	LFMM PCAdapt Samβada (1), LFMM Samβada (1)	1 (prec1, prec5), 1 (prec1)	Hydroxymethylglutaryl-CoA synthase, eukaryotic; Hydroxymethylglutaryl-coenzyme A synthase C-terminal domain; Hydroxymethylglutaryl-coenzyme A synthase, N-terminal; Hydroxymethylglutaryl-coenzyme A synthase, active site; Thiolase-like	Hydroxymethylglutaryl-coA synthase activity	Isoprenoid biosynthetic process; lateral inhibition;embryonic development via the syncytial blastoderm; neurogenesis
GB45392	2	Genic	FBgn0020257	LFMM Samβada (2)	2 (prec8)	F-box domain; Leucine-rich repeat; Leucine-rich repeat domain, L domain-like; Leucine-rich repeat, cysteine-containing subtype; Leucine-rich repeat, ribonuclease inhibitor subtype	Ubiquitin-protein transferase activity	Ubiquitin-dependent protein catabolic process; SCF-dependent proteasomal ubiquitin-dependent protein catabolic process	Wallberg et al. 2014
GB45499	2	Genic	FBgn0029950	LFMM PCAdapt Samβada (2)	2 (long)	Sodium/solute symporter	Sodium:iodide symporter activity	Transmembrane transport
GB46368	2	Genic	FBgn0011693	PCAdapt Samβada (2)	2 (prec1)	Short-chain dehydrogenase/reductase SDR; Alcohol dehydrogenase, insect-type; Short-chain dehydrogenase/reductase, conserved site; NAD(P)-binding domain superfamily	Retinol dehydrogenase activity, alcohol dehydrogenase (NAD) activity	Retinal metabolic process, retinol metabolic process, oxidation-reduction process
GB46589	2	Intergenic	FBgn0050390	PCAdapt Samβada (2)	1 (lat), 1 (ins4, lat, prec8)	SGF29 tudor-like domain	Histone acetyltransferase activity; methylated histone binding	Chromatin remodeling; histone h3 acetylation; histone acetylation	Wallberg et al. 2014
GB46639	2	Genic	FBgn0031484	LFMM PCAdapt Samβada (1), LFMM Samβada (1)	1 (prec1), 1 (prec8)	Exonuclease, RNase T/DNA polymerase III; Ribonuclease H-like domain	Nucleic acid binding	Undescribed
GB48058	2	Genic	Hymnoptera	LFMM Samβada (2)	2 (rh6)				Wallberg et al. 2014
GB48427	2	Intergenic	Higher category	LFMM Samβada (2)	2 (prec8)
GB48639	2	Genic	FBgn0004197	LFMM Samβada (2)	2 (long)	Delta/Serrate/lag-2 (DSL) protein; EGF-like calcium-binding domain; EGF-like calcium-binding, conserved site; EGF-like domain; EGF-like, conserved site; EGF-type aspartate/asparagine hydroxylation site; Growth factor receptor cysteine-rich domain; Jagged/Serrate protein; Notch ligand, N-terminal domain; VWFC domain	Receptor binding; epidermal growth factor receptor binding; calcium ion binding; Notch binding; protein binding.	Regulation of hemocyte differentiation; regulation of cell communication; cell surface receptor signaling pathway; compound eye morphogenesis; cuticle development; germ-line stem cell population maintenance; cell proliferation;imaginal disc pattern formation; negative regulation of Notch signaling pathway; biological regulation	Wallberg et al. 2014
GB48707	2	Genic	FBgn0024222	LFMM PCAdapt Samβada (2)	2 (prec5)	Protein kinase domain; Protein kinase-like domain; Serine/threonine-protein kinase, active site	Protein kinase activity; protein binding; IkappaB kinase activity; ATP binding; protein serine/threonine kinase activity	Response to external biotic stimulus; biological regulation; humoral immune response; positive regulation of defense response to virus by host; regulation of response to stimulus; multicellular organismal development; regulation of cellular metabolic process; cellular process; protein metabolic process; defense response to virus; response to stress
GB48920	2	Intergenic	Orphan	LFMM Samβada (2)	2 (ins4)				Fuller et al. 2015
GB49778	2	Intergenic	FBgn0028369	LFMM Samβada (2)	2 (prec8)	CD80-like, immunoglobulin C2-set; Immunoglobulin I-set; Immunoglobulin V-set domain;Immunoglobulin subtype; Immunoglobulin subtype 2; Immunoglobulin-like domain; Immunoglobulin-like fold	Protein binding; cell adhesion molecule binding	Cell-cell adhesion via plasma-membrane adhesion molecules; cell-cell adhesion; cell adhesion; biological adhesion;regulation of muscle cell differentiation; homophilic cell adhesion via plasma membrane adhesion molecules;renal filtration; eye morphogenesis; regulation of multicellular organismal process; regulation of cell differentiation; system process; visceral muscle development; sensory orga…	Wallberg et al. 2014
GB49805	2	Genic	FBgn0000242	LFMM Samβada (2)	2 (prec1)	Zinc finger, LIM-type	Protein binding; zinc ion binding	Morphogenesis of an epithelium; post-embryonic organ development; imaginal disc development; imaginal disc morphogenesis; single-multicellular organism process; system process; rhythmic process; multi-organism behavior; reproduction; response to nitrogen compound; endocytosis; developmental process; regulation of cellular biosynthetic process	Wallberg et al. 2014
GB49875	2	Genic	FBgn0033304	PCAdapt Samβada (2)	2 (long)	Cytochrome P450; Cytochrome P450, E-class, group I; Cytochrome P450, conserved site; Cytochrome P450 superfamily	Heme binding, iron ion binding, oxidoreductase activity, oxidoreductase activity, acting on paired donors, with incorporation or reduction of molecular oxygen	Defense response to bacterium, oxidation-reduction process	Wallberg et al. 2014
GB50262	2	Genic	FBgn0034911	LFMM PCAdapt Samβada (1), LFMM Samβada (1)	2 (prec8)	Sodium:neurotransmitter symporter	Neurotransmitter transporter activity; glycine:sodium symporter activity;neurotransmitter:sodium symporter activity	Glycine transport; neurotransmitter transport
GB50644	2	Intergenic	Higher category	LFMM PCAdapt Samβada (2)	2 (prec8)
GB50721	2	Genic	Orphan	LFMM Samβada (1), PCAdapt Samβada (1)	1 (prec1), 1 (long)
GB51823	2	Intergenic	Orphan	PCAdapt Samβada (2)	2 (long)				Wallberg et al. 2014
GB52077	2	Genic	FBgn0003068	LFMM Samβada (2)	2 (cld4)	PAS domain; PAS fold	Transcription corepressor activity; transcription factor binding;transcription cofactor activity; protein heterodimerization activity; protein binding; protein homodimerization activity	Response to stimulus; behavior; entrainment of circadian clock; response to oxidative stress; rhythmic process; negative regulation of DNA binding; multicellular organismal reproductive process; locomotory behavior; regulation of multicellular organismal process; regulation of locomotor rhythm; negative regulation of transcription from RNA polymerase II promoter; ultradian rhythm
GB53142	2	Genic	FBgn0030576	LFMM Samβada (2)	2 (prec8)	Major facilitator superfamily; Major facilitator superfamily domain	Undescribed	Transmembrane transport	Wallberg et al. 2014
GB53783	2	Genic	Higher category	LFMM PCAdapt Samβada (2)	2 (ins4, lat, prec8)
GB54411	2	Intergenic	Orphan	LFMM Samβada (2)	1 (lat), 1 (prec1)
GB54543	2	Genic	FBgn0030701	LFMM PCAdapt Samβada (1), LFMM Samβada (1)	1 (prec5), 1 (lat, prec5)	BTB/Kelch-associated; BTB/POZ domain; SKP1/BTB/POZ domain	Undescribed	Undescribed
GB54883	2	Intergenic	Orphan	LFMM Samβada iHS (2)	2 (ins4)
GB54986	2	Genic	FBgn0032194	LFMM Samβada (2)	2 (lat)	DEAD/DEAH box helicase domain; DNA/RNA helicase, ATP-dependent, DEAH-box type, conserved site; Domain of unknown function DUF1605; Helicase superfamily 1/2, ATP-binding domain;Helicase, C-terminal; Helicase-associated domain; P-loop containing nucleoside triphosphate hydrolase	Helicase activity; ATP binding; nucleic acid binding; ATP-dependent RNA helicase activity	Neurogenesis; spliceosomal complex disassembly
GB55062	2	Intergenic	FBgn0039835	LFMM Samβada (2)	2 (prec8)	Zinc-binding ribosomal protein	Structural constituent of ribosome	Mitochondrial translation, translation	Wallberg et al. 2014
GB55184	2	Genic	FBgn0036302	LFMM Samβada (2)	2 (prec8)	Ankyrin repeat; Ankyrin repeat-containing domain	Undescribed	Undescribed
GB40061	1	Genic	FBgn0053481	LFMM Samβada (1)	1 (lat, prec8)	Immunoglobulin V-set domain; Immunoglobulin subtype; Immunoglobulin subtype 2;Immunoglobulin-like domain; Immunoglobulin-like fold	Undescribed	Sensory perception of chemical stimulus	Wallberg et al. 2014
GB40077	1	Genic	FBgn0027601	LFMM PCAdapt Samβada (1)	1 (cld4, long, prec1)	AMP-binding enzyme C-terminal domain; AMP-binding, conserved site; AMP-dependent synthetase/ligase	Long-chain fatty acid-coa ligase activity	Fatty acid catabolic process; triglyceride catabolic process;acyl-CoA biosynthetic process; negative regulation of insulin receptor signaling pathway	Chávez-Galarza et al. 2013; Harpur et al. 2014; Wallberg et al. 2014
GB40128	1	Intergenic	FBgn0264442	LFMM PCAdapt Samβada (1)	1 (lat, prec8)	BTB/POZ domain; SKP1/BTB/POZ domain; Zinc finger C2H2-type/integrase DNA-binding domain; Zinc finger, C2H2; Zinc finger, C2H2-like	Metal ion binding; nucleic acid binding; transcription factor activity, sequence-specific DNA binding.	Multi-organism process; appendage development; regulation of macromolecule biosynthetic process; axon guidance;muscle attachment; regulation of primary metabolic process; tube morphogenesis; mushroom body development; regulation of macromolecule metabolic process; dendrite morphogenesis
GB40333	1	Intergenic	FBgn0040324	LFMM Samβada (1)	1 (lat)	Cupredoxin; Ephrin; Ephrin receptor-binding domain	Ephrin receptor binding	Melanotic encapsulation of foreign target; axon guidance;peripheral nervous system development; mushroom body development.	Wallberg et al. 2014
GB40334	1	Intergenic	Orphan	LFMM Samβada (1)	1 (long)
GB40581	1	Genic	FBgn0260749	LFMM PCAdapt (1)	1 (prec1)	JmjC domain; Tetratricopeptide repeat; Tetratricopeptide repeat 1; Tetratricopeptide repeat-containing domain; Tetratricopeptide-like helical domain	Protein binding; histone demethylase activity (H3-K27 specific); histone demethylase activity; core promoter binding.	Peptidyl-amino acid modification; wound healing; negative regulation of cell proliferation; regulation of cellular catabolic process; regulation of signal transduction; regulation of transcription from RNA polymerase II promoter; response to ionizing radiation; cellular response to ecdysone; negative regulation of histone H3-K27 trimethylation;regulation of catabolic process; cell death; methylat…
GB40603	1	Genic	FBgn0022800	LFMM Samβada (1)	1 (prec8)	Cadherin; Cadherin-like; Protein kinase domain; Protein kinase, ATP binding site; Protein kinase-like domain; Serine-threonine/tyrosine-protein kinase catalytic domain; Tyrosine-protein kinase, active site; Tyrosine-protein kinase, catalytic domain	Protein tyrosine kinase activity; ATP binding; transmembrane receptor protein tyrosine kinase activity; protein kinase activity; calcium ion binding	Homophilic cell adhesion via plasma membrane adhesion molecules; protein phosphorylation; negative regulation of cell size; wound healing; positive regulation of wound healing; calcium-dependent cell-cell adhesion via plasma membrane cell adhesion molecules; Golgi organization.	Wallberg et al. 2014
GB40679	1	Genic	Orphan	LFMM Samβada (1)	1 (rh1)
GB41118	1	Genic	FBgn0039486	LFMM Samβada iHS (1)	1 (long)	Alpha carbonic anhydrase; Carbonic anhydrase, alpha-class; Carbonic anhydrase, alpha-class, conserved site	Zinc ion binding; carbonate dehydratase activity	One-carbon metabolic process	Wallberg et al. 2014
GB41230	1	Intergenic	FBgn0260971	LFMM Samβada (1)	1 (cld7)	Potassium channel domain; Two pore domain potassium channel	Potassium channel activity	Potassium ion transmembrane transport	Harpur et al. 2014; Wallberg et al. 2014
GB41856	1	Intergenic	FBgn0000024	LFMM Samβada (1)	1 (long)	Acetylcholinesterase, insect; Alpha/Beta hydrolase fold; Carboxylesterase type B, active site; Carboxylesterase type B, conserved site; Carboxylesterase, type B; Cholinesterase	Cholinesterase activity; protein homodimerization activity;acetylcholinesterase activity	Choline catabolic process; acetylcholine catabolic process; synaptic transmission; response to organophosphorus; response to carbamate; phototaxis;acetylcholine catabolic process in synaptic cleft	Fuller et al. 2015; Harpur et al. 2014; Wallberg et al. 2014
GB41965	1	Intergenic	Apoidea	LFMM Samβada (1)	1 (cld4)				Wallberg et al. 2014
GB42071	1	Genic	FBgn0035986	LFMM Samβada (1)	1 (prec8)	PIH1 family	Undescribed	Positive regulation of JAK-STAT cascade	Wallberg et al. 2014
GB42271	1	Genic	FBgn0035171	LFMM PCAdapt (1)	1 (prec5)	Protein of unknown function DUF2371, TMEM200	Undescribed	Undescribed	Wallberg et al. 2014
GB42409	1	Intergenic	FBgn0085409	LFMM Samβada (1)	1 (lat)	Coagulation factor 5/8 C-terminal domain; Galactose-binding domain-like	Receptor signaling protein tyrosine kinase activity; collagen binding	Peptidyl-tyrosine phosphorylation; signal transduction;collagen-activated tyrosine kinase receptor signaling pathway	Wallberg et al. 2014
GB42463	1	Genic	FBgn0036846	LFMM Samβada (1)	1 (lat, prec8)	Uncharacterised protein family UPF0489	Undescribed	Negative regulation of Ras protein signal transduction	Harpur et al. 2014; Wallberg et al. 2014
GB42603	1	Genic	FBgn0083963	LFMM Samβada (1)	1 (prec8)	Alpha/Beta hydrolase fold; Carboxylesterase type B, conserved site; Carboxylesterase, type B	Neurexin family protein binding	Synaptic vesicle endocytosis; neuromuscular junction development; phagocytosis; neurogenesis	Fuller et al. 2015; Wallberg et al. 2014
GB42612	1	Genic	FBgn0033603	LFMM Samβada (1)	1 (lat)	Chitin-binding type R&R consensus; Insect cuticle protein	Structural constituent of chitin-based larval cuticle; structural constituent of chitin-based cuticle	Chitin-based cuticle development
GB42620	1	Intergenic	Higher category	LFMM Samβada (1)	1 (prec8)				Wallberg et al. 2014
GB43006	1	Genic	FBgn0030592	LFMM PCAdapt iHS (1)	1 (lat, prec5)	FAD/NAD(P)-binding domain; Glucose-methanol-choline oxidoreductase, C-terminal;Glucose-methanol-choline oxidoreductase, N-terminal	Flavin adenine dinucleotide binding; oxidoreductase activity;oxidoreductase activity, acting on CH-OH group of donors	Oxidation-reduction process; ecdysteroid metabolic process	Harpur et al. 2014; Wallberg et al. 2014
GB43188	1	Genic	FBgn0034602	LFMM Samβada (1)	1 (prec1)	Leucine-rich repeat; Leucine-rich repeat domain, L domain-like; Leucine-rich repeat, typical subtype	Undescribed	Nervous system development	Wallberg et al. 2014
GB43446	1	Genic	FBgn0040505	LFMM Samβada iHS (1)	1 (long)	Concanavalin A-like lectin/glucanase domain; Low-density lipoprotein (LDL) receptor class A repeat; MAM domain; Protein kinase domain; Protein kinase, ATP binding site; Protein kinase-like domain; Serine-threonine/tyrosine-protein kinase catalytic domain; Tyrosine-protein kinase, active site; Tyrosine-protein kinase, catalytic domain; Tyrosine-protein kinase, receptor class II, conserved site	Protein tyrosine kinase activity; ATP binding; receptor signaling protein tyrosine kinase activity; transmembrane receptor protein tyrosine kinase activity	Generation of neurons; regulation of multicellular organismal process; anatomical structure morphogenesis; cellular protein metabolic process; regulation of neurological system process; negative regulation of biological process;compound eye development; regulation of MAP kinase activity; negative regulation of synaptic transmission;regulation of hemocyte differentiation; visceral muscle developme…	Harpur et al. 2014
GB43598	1	Genic	FBgn0034546	PCAdapt Samβada (1)	1 (long)	Zinc finger, RING-CH-type; Zinc finger, RING/FYVE/PHD-type; E3 ubiquitin-protein ligase MARCH-like	Ubiquitin-protein transferase activity, zinc ion binding	Protein polyubiquitination	Wallberg et al. 2014
GB43891	1	Genic	FBgn0037660	LFMM Samβada (1)	1 (prec8)	Protein RED, C-terminal; RED-like, N-terminal	Undescribed	mRNA splicing, via spliceosome; terminal button organization; neuromuscular synaptic transmission; neuromuscular junction development
GB43892	1	Genic	FBgn0032945	LFMM PCAdapt Samβada (1)	1 (prec8)	10-formyltetrahydrofolate dehydrogenase; Aldehyde dehydrogenase N-terminal domain;Aldehyde dehydrogenase domain; Aldehyde dehydrogenase, C-terminal; Aldehyde dehydrogenase, cysteine active site; Aldehyde dehydrogenase, glutamic acid active site; Aldehyde/histidinol dehydrogenase; Formyl transferase, C-terminal; Formyl transferase, C-terminal-like; Formyl transferase, N-terminal; Phosphopantethein…	Oxidoreductase activity, acting on the aldehyde or oxo group of donors, NAD or NADP as acceptor; formyltetrahydrofolate dehydrogenase activity; hydroxymethyl-, formyl- and related transferase activity	One-carbon metabolic process; 10-formyltetrahydrofolate catabolic process; oxidation-reduction process; biosynthetic process	Wallberg et al. 2014
GB44018	1	Intergenic	FBgn0085419	LFMM Samβada (1)	1 (long)	P-loop containing nucleoside triphosphate hydrolase; Small GTPase superfamily; Small GTPase superfamily, Ras type	Gtp binding; gtpase activity	Small gtpase mediated signal transduction; negative regulation of voltage-gated calcium channel activity; protein transport
GB44099	1	Genic	FBgn0263079	LFMM Samβada (1)	1 (lat)	Undescribed	Undescribed	Undescribed
GB44105	1	Intergenic	Higher category	LFMM Samβada (1)	1 (prec8)
GB44109	1	Intergenic	FBgn0019948	LFMM PCAdapt Samβada iHS (1)	1 (prec1)	Copper type II ascorbate-dependent monooxygenase, C-terminal; Copper type II ascorbate-dependent monooxygenase/peptidyl-alpha-hydroxyglycine alpha-amidating lyase; Copper type II, ascorbate-dependent monooxygenase, N-terminal; Copper type II, ascorbate-dependent monooxygenase, histidine-cluster-2 conserved site; Copper type II, ascorbate-dependent monooxygenase-like, C-terminal;PHM/PNGase F domain	Peptidylglycine monooxygenase activity; copper ion binding	Response to fungus; peptide amidation; memory;oxidation-reduction process; peptide metabolic process; multicellular organism reproduction; regulation of imaginal disc-derived wing size	Wallberg et al. 2014
GB44113	1	Genic	FBgn0260972	LFMM Samβada (1)	1 (lat, prec5)	5'-AMP-activated protein kinase subunit beta-1; AMP-activated protein kinase, glycogen-binding domain; Association with the SNF1 complex (ASC) domain; Immunoglobulin E-set	Undescribed	Signal transduction; maintenance of apical/basal cell polarity; regulation of protein kinase activity; neuron cellular homeostasis; cellular response to DNA damage stimulus
GB44158	1	Genic	FBgn0033159	LFMM Samβada (1)	1 (ins4, lat, prec8)	Down syndrome cell adhesion molecule, C-terminal; Fibronectin type III; Immunoglobulin;Immunoglobulin I-set; Immunoglobulin subtype; Immunoglobulin subtype 2; Immunoglobulin-like domain;Immunoglobulin-like fold	Protein homodimerization activity; identical protein binding; axon guidance receptor activity; antigen binding	Regulation of biological process; regulation of neuron projection development; phagocytosis; response to other organism;brain development; sensory perception of mechanical stimulus; cell recognition; detection of mechanical stimulus involved in sensory perception of touch; vesicle-mediated transport; response to external biotic stimulus
GB44159	1	Genic	FBgn0033159	LFMM Samβada (1)	1 (long)	Down syndrome cell adhesion molecule, C-terminal; Fibronectin type III; Immunoglobulin;Immunoglobulin I-set; Immunoglobulin subtype; Immunoglobulin subtype 2; Immunoglobulin-like domain;Immunoglobulin-like fold	Protein homodimerization activity; identical protein binding; axon guidance receptor activity; antigen binding	Regulation of biological process; regulation of neuron projection development; phagocytosis; response to other organism;brain development; sensory perception of mechanical stimulus; cell recognition; detection of mechanical stimulus involved in sensory perception of touch; vesicle-mediated transport; response to external biotic stimulus	Chávez-Galarza et al. 2013
GB44336	1	Genic	FBgn0263995	LFMM Samβada (1)	1 (long, prec1)	Nucleotide-binding alpha-beta plait domain; RNA recognition motif domain	RNA binding; nucleotide binding; nucleic acid binding	Dormancy process; peripheral nervous system development; regulation of hemocyte proliferation; synaptic transmission; olfactory behavior	Wallberg et al. 2014; Fuller et al. 2015
GB44380	1	Genic	Orphan	LFMM Samβada (1)	1 (lat)
GB44421	1	Genic	FBgn0010173	LFMM Samβada (1)	1 (prec1)	Nucleic acid-binding, OB-fold; OB-fold nucleic acid binding domain, AA-tRNA synthetase-type; Replication factor A protein 1; Replication factor A, C-terminal; Replication factor-A protein 1, N-terminal;Replication protein A, OB domain	Single-stranded DNA binding	Sensory perception of pain; mitotic G2 DNA damage checkpoint; DNA repair; DNA recombination; DNA-dependent DNA replication; DNA replication; neuron projection morphogenesis; mitotic spindle organization	Fuller et al. 2015; Wallberg et al. 2014; Fuller et al. 2015
GB44495	1	Genic	FBgn0031902	LFMM Samβada (1)	1 (tmin1)	Wnt; Wnt protein, conserved site	Receptor binding	Wnt signaling pathway; regulation of imaginal disc-derived wing size
GB44523	1	Genic	FBgn0028496	PCAdapt Samβada (1)	1 (long)	WD40 repeat; Quinoprotein alcohol dehydrogenase-like superfamily; WD40/YVTN repeat-like-containing domain superfamily; WD40-repeat-containing domain; WD40 repeat, conserved site; G-protein beta WD-40 repeat; P-loop containing nucleoside triphosphate hydrolase; WD40-repeat-containing domain superfamily	_	_	Wallberg et al. 2014
GB44692	1	Genic	FBgn0050342	LFMM Samβada iHS (1)	1 (prec1)	Pre-mRNA-splicing factor 38; Pre-mRNA-splicing factor 38, C-terminal	Protein binding	Regulation of G2/M transition of mitotic cell cycle; mRNA splicing, via spliceosome
GB44981	1	Genic	FBgn0032910	LFMM Samβada iHS (1)	1 (prec8)	NAD(P)-binding domain; Short-chain dehydrogenase/reductase SDR	Undescribed	Undescribed
GB45028	1	Intergenic	FBgn0031741	LFMM Samβada (1)	1 (long)	Alpha/Beta hydrolase fold; Dipeptidylpeptidase IV, N-terminal domain; Peptidase S9, prolyl oligopeptidase, catalytic domain	Dipeptidyl-peptidase activity; serine-type peptidase activity	Proteolysis	Harpur et al. 2014
GB45131	1	Intergenic	FBgn0003963	LFMM Samβada (1)	1 (long)	Zinc finger, C2H2; Zinc finger, C2H2-like	RNA polymerase II transcription factor activity, ligand-activated sequence-specific DNA binding; metal ion binding; protein binding; transcription factor binding; transcription factor activity, sequence-specific DNA binding; RNA polymerase II activating transcription factor binding	Pigment metabolic process; anatomical structure homeostasis; circulatory system development; regulation of antimicrobial peptide production; morphogenesis of embryonic epithelium; compound eye development;regulation of antimicrobial peptide biosynthetic process; sensory organ development; negative regulation of hemocyte differentiation; metabolic process; negative regulation of molecular function…	Wallberg et al. 2014
GB45530	1	Genic	FBgn0032683	LFMM Samβada (1)	1 (lat)	Concanavalin A-like lectin/glucanase domain; Laminin G domain	Protein binding	Epithelium development; sarcomere organization; muscle attachment; germarium-derived egg chamber formation; muscle organ development; positive regulation of filopodium assembly; neurogenesis; myofibril assembly
GB45608	1	Intergenic	Orphan	LFMM Samβada iHS (1)	1 (ins4)
GB45612	1	Genic	FBgn0004368	LFMM Samβada (1)	1 (cld7)	PTP type protein phosphatase; Tyrosine specific protein phosphatases domain; Protein-tyrosine phosphatase, catalytic; Fibronectin type III; Immunoglobulin-like fold; Protein-tyrosine phosphatase, active site; Protein-tyrosine phosphatase-like; Fibronectin type III superfamily	Protein tyrosine phosphatase activity, transmembrane receptor protein tyrosine phosphatase activity	Central nervous system development, motor neuron axon guidance, open tracheal system development, protein dephosphorylation	Harpur et al. 2014; Wallberg et al. 2014
GB45622	1	Intergenic	FBgn0010473	LFMM Samβada iHS (1)	1 (ins4)	Fibronectin type III; Immunoglobulin I-set; Immunoglobulin V-set domain; Immunoglobulin subtype; Immunoglobulin subtype 2; Immunoglobulin-like domain; Immunoglobulin-like fold	Protein binding involved in cell-cell adhesion	Behavior;adult behavior; mechanosensory behavior; neurological system process; flight behavior; eye photoreceptor cell development; system process; regulation of cell differentiation; sensory perception; response to abiotic stimulus
GB45723	1	Intergenic	Orphan	LFMM Samβada (1)	1 (prec8)
GB45743	1	Intergenic	FBgn0035473	LFMM Samβada (1)	1 (long)	Mitochondrial import receptor subunit Tom22	P-P-bond-hydrolysis-driven protein transmembrane transporter activity	Intracellular protein transport
GB45932	1	Genic	FBgn0004603	PCAdapt Samβada iHS (1)	1 (prec1)	Protein kinase domain; Protein kinase, ATP binding site; Protein kinase-like domain superfamily; SH2 domain; SH2 domain superfamily; SH3 domain; SH3-like domain superfamily; Serine-threonine/tyrosine-protein kinase, catalytic domain; Tyrosine-protein kinase, active site; Tyrosine-protein kinase, catalytic domain	Receptor binding; non-membrane spanning protein tyrosine kinase activity; protein tyrosine kinase activity; ATP binding	Post-embryonic development; cell motility; metamorphosis; immune system process; salivary gland development; regulation of nervous system development; intestinal stem cell homeostasis; establishment of localization; multi-organism process; biological adhesion; regulation of ERBB signaling pathway; modulation of chemical synaptic transmission; appendage development; cell proliferation; actin filam…	Wallberg et al. 2014
GB45970	1	Genic	FBgn0015609	LFMM Samβada (1)	1 (prec1)	Cadherin; Cadherin conserved site; Cadherin, cytoplasmic domain; Cadherin-like; Catenin binding domain; Concanavalin A-like lectin/glucanase domain; EGF-like calcium-binding domain; EGF-like domain; EGF-like, conserved site; EGF-type aspartate/asparagine hydroxylation site; Growth factor receptor cysteine-rich domain; Laminin G domain	Cadherin binding; receptor activity; protein binding; beta-catenin binding;cell adhesion molecule binding; calcium ion binding; protein homodimerization activity	Cell adhesion; cell-cell adhesion; biological adhesion; regulation of biological quality; single organism cell adhesion;cell-cell adhesion via plasma-membrane adhesion molecules; ommatidial rotation; sensory perception of pain;single organismal cell-cell adhesion; R7 cell differentiation; homophilic cell adhesion via plasma membrane adhesion molecules; establishment or maintenance of cell polarit…
GB46340	1	Intergenic	Orphan	LFMM Samβada (1)	1 (prec1)
GB46342	1	Intergenic	FBgn0039688	LFMM Samβada (1)	1 (prec8)	Peptidase M12B, ADAM/reprolysin; Disintegrin domain; Peptidase M12B, propeptide; Metallopeptidase, catalytic domain superfamily; ADAM10/ADAM17 catalytic domain; Disintegrin domain superfamily	Metalloendopeptidase activity	Membrane protein ectodomain proteolysis, regulation of Notch signaling pathway	Wallberg et al. 2014
GB46591	1	Genic	Orphan	LFMM Samβada (1)	1 (tmin1)				Wallberg et al. 2014
GB46597	1	Genic	FBgn0013953	LFMM Samβada iHS (1)	1 (cld7, prec5, prec8)	SLC26A/SulP transporter; SLC26A/SulP transporter domain; STAS domain	Secondary active sulfate transmembrane transporter activity	Negative regulation of female receptivity, post-mating;transmembrane transport; sulfate transport
GB46935	1	Intergenic	Orphan	LFMM Samβada (1)	1 (prec8)
GB47046	1	Intergenic	FBgn0033610	LFMM Samβada (1)	1 (long)	Uncharacterised protein family UPF0573/UPF0605	Undescribed	Undescribed	Harpur et al. 2014
GB47226	1	Genic	FBgn0034447	LFMM PCAdapt Samβada iHS (1)	1 (long, prec8)	Ima1, N-terminal domain	Undescribed	Undescribed	Wallberg et al. 2014
GB47279	1	Genic	FBgn0033696	LFMM PCAdapt Samβada iHS (1)	1 (long, prec8)	Cytochrome P450; Cytochrome P450, E-class, group IV; Cytochrome P450, conserved site	Oxidoreductase activity, acting on paired donors, with incorporation or reduction of molecular oxygen; iron ion binding; electron carrier activity; monooxygenase activity; heme binding	Oxidation-reduction process; response to insecticide
GB47281	1	Genic	FBgn0001308	LFMM PCAdapt Samβada iHS (1)	1 (long, prec8)	Kinesin motor domain; Kinesin motor domain, conserved site; Kinesin-like protein; P-loop containing nucleoside triphosphate hydrolase	Microtubule motor activity; microtubule binding; ATP binding; ATP-dependent microtubule motor activity, plus-end-directed; motor activity	Protein complex subunit organization; regulation of biological quality; ovarian nurse cell to oocyte transport; regulation of cell differentiation; cell cycle; locomotory behavior; establishment of mitochondrion localization; regulation of neurotransmitter levels; protein transport; cellular component assembly involved in morphogenesis; regulation of cellular process; centrosome cycle; dendrite m…	Fuller et al. 2015; Wallberg et al. 2014
GB47302	1	Genic	FBgn0034605	PCAdapt Samβada (1)	1 (long)	UDP-glucuronosyl/UDP-glucosyltransferase; UDP-glycosyltransferase family, conserved site	Glucuronosyltransferase activity	Metabolic process	Harpur et al. 2014; Wallberg et al. 2014
GB47875	1	Genic	Higher category	LFMM Samβada (1)	1 (prec1)
GB47975	1	Genic	FBgn0034736	LFMM Samβada (1)	1 (cld4)	Carboxylesterase, type B; Alpha/Beta hydrolase fold	_	Detection of temperature stimulus involved in sensory perception of pain	Harpur et al. 2014
GB48055	1	Genic	FBgn0029843	LFMM Samβada (1)	1 (prec8)	Peptidase M13; Peptidase M13, N-terminal domain; Peptidase M13, C-terminal domain; Metallopeptidase, catalytic domain superfamily	Metalloendopeptidase activity, metallopeptidase activity	Proteolysis
GB48057	1	Intergenic	Orphan	LFMM Samβada (1)	1 (prec8)
GB48104	1	Genic	FBgn0037313	LFMM Samβada iHS (1)	1 (prec1)	TMEM9
GB48655	1	Genic	FBgn0001235	LFMM Samβada (1)	1 (ins4, prec8)	Homeobox KN domain; Homeobox domain; Homeobox protein PKNOX/Meis, N-terminal;Homeodomain-like	Protein binding; DNA binding; transcription factor activity, sequence-specific DNA binding; transcription factor activity, RNA polymerase II distal enhancer sequence-specific binding;transcription factor binding; enhancer binding.	Head segmentation; blastoderm segmentation; embryonic pattern specification; regulation of cell fate commitment;positive regulation of RNA biosynthetic process; somatic muscle development; positive regulation of signal transduction; cellular protein localization; eye photoreceptor cell fate commitment; head morphogenesis;peripheral nervous system development; positive regulation of transmembrane …	Chávez-Galarza et al. 2013; Wallberg et al. 2014
GB48693	1	Genic	FBgn0039959	LFMM PCAdapt Samβada (1)	1 (prec5)	Armadillo-like helical; Armadillo-type fold; HEAT repeat; HEAT, type 2; Proteasome component Ecm29/Translational activator Gcn1; Translational activator Gcn1	Protein kinase binding; protein kinase regulator activity; ribosome binding; translation activator activity	Regulation of translation; cellular response to stress;positive regulation of kinase activity
GB48708	1	Genic	FBgn0052380	LFMM PCAdapt Samβada iHS (1)	1 (prec5)	Sphingomyelin synthase-like domain; Sterile alpha motif domain; Sterile alpha motif/pointed domain	Sphingomyelin synthase activity; ceramide cholinephosphotransferase activity.	Sphingomyelin biosynthetic process; regulation of ceramide biosynthetic process; ceramide biosynthetic process; Golgi organization; regulation of cell diameter.	Wallberg et al. 2014
GB48853	1	Genic	FBgn0032456	LFMM Samβada (1)	1 (lat, prec5, prec8)	AAA+ ATPase domain; ABC transporter type 1, transmembrane domain; ABC transporter, conserved site; ABC transporter-like; Multi drug resistance-associated protein; P-loop containing nucleoside triphosphate hydrolase	ATPase activity, coupled to transmembrane movement of substances;ATPase activity, coupled to movement of substances; ATP binding; xenobiotic-transporting ATPase activity	Transmembrane transport; response to methotrexate	Fuller et al. 2015; Wallberg et al. 2014
GB49146	1	Intergenic	FBgn0004574	LFMM Samβada (1)	1 (cld7)	Sec1-like protein; Sec1-like, domain 2	SNARE binding; syntaxin binding	Response to stimulus; oogenesis; cell cycle; regulation of multi-organism process; mitotic cytokinesis; response to radiation;germ cell development; regulation of cellular component organization; regulation of developmental process;response to light stimulus; synaptic vesicle exocytosis; multi-organism process.	Wallberg et al. 2014
GB49166	1	Genic	FBgn0033932	LFMM Samβada iHS (1)	1 (lat)	GPCR, family 2, diuretic hormone receptor; GPCR, family 2, extracellular hormone receptor domain; GPCR, family 2, secretin-like; GPCR, family 2-like	Calcitonin receptor activity; neuropeptide receptor activity; diuretic hormone receptor activity; G-protein coupled receptor activity	Cell surface receptor signaling pathway; G-protein coupled receptor signaling pathway; hormone-mediated signaling pathway
GB49248	1	Intergenic	FBgn0037976	LFMM Samβada (1)	1 (prec8)		Neurotransmitter transporter activity, tachykinin receptor binding, neuropeptide hormone activity, receptor binding	Adult walking behavior, inter-male aggressive behavior, lipid metabolic process, positive regulation of hindgut contraction, positive regulation of sensory perception of pain, response to pheromone, sensory perception of smell, tachykinin receptor signaling pathway, neuropeptide signaling pathway
GB49320	1	Genic	FBgn0263006	LFMM Samβada (1)	1 (tmin6)	Cation-transporting P-type ATPase, C-terminal; Cation-transporting P-type ATPase, N-terminal; HAD-like domain; P-type ATPase; P-type ATPase, transmembrane domain; P-type ATPase, A domain;P-type ATPase, cytoplasmic domain N; P-type ATPase, phosphorylation site; P-type ATPase, subfamily IIA, SERCA-type	Nucleotide binding; calcium-transporting ATPase activity; protein binding;metal ion binding	Single-organism metabolic process; regulation of metabolic process; metabolic process; single-organism behavior;biological regulation; localization; regulation of metal ion transport; regulation of ion homeostasis; regulation of cellular metabolic process; circulatory system process; monocarboxylic acid metabolic process; cell differentiation; stabilization of membrane potential; establishment of…
GB49343	1	Genic	FBgn0002521	LFMM Samβada (1)	1 (long)	Zinc finger C2H2-type/integrase DNA-binding domain; Zinc finger, C2H2; Zinc finger, C2H2-like	Sequence-specific DNA binding; chromatin binding; transcription factor activity, sequence-specific DNA binding; RNA polymerase II distal enhancer sequence-specific DNA binding;metal ion binding; chromatin DNA binding; DNA binding	DNA topological change; regulation of transcription, DNA-templated; negative regulation of transcription, DNA-templated; negative regulation of gene expression; dendrite morphogenesis; chromatin silencing; chromatin remodeling; gene silencing	Fuller et al. 2015; Wallberg et al. 2014
GB49777	1	Intergenic	FBgn0040336	LFMM Samβada (1)	1 (long)	Seipin family	Undescribed	Regulation of lipid biosynthetic process; fatty acid beta-oxidation; positive regulation of lipid storage; endoplasmic reticulum calcium ion homeostasis; regulation of triglyceride metabolic process; lipid biosynthetic process; response to starvation; regulation of lipid storage;phosphatidic acid metabolic process; diacylglycerol metabolic process	Wallberg et al. 2014
GB49878	1	Intergenic	FBgn0000473	LFMM PCAdapt Samβada iHS (1)	1 (long, prec1)	Cytochrome P450; Cytochrome P450, E-class, group I; Cytochrome P450, conserved site	Oxidoreductase activity, acting on paired donors, with incorporation or reduction of molecular oxygen; iron ion binding; electron carrier activity; heme binding	Oxidation-reduction process; response to caffeine;response to DDT	Harpur et al. 2014
GB49879	1	Genic	FBgn0003386	LFMM PCAdapt Samβada iHS (1)	1 (long, prec1)	BTB/POZ domain; Ion transport domain; Potassium channel tetramerisation-type BTB domain; Potassium channel, voltage dependent, Kv; Potassium channel, voltage dependent, Kv3;SKP1/BTB/POZ domain; Voltage-dependent channel, four helix bundle domain; Voltage-dependent potassium channel protein Shaw, invertebrate; Voltage-gated potassium channel	Voltage-gated cation channel activity; voltage-gated potassium channel activity; delayed rectifier potassium channel activity	Protein homooligomerization; transmembrane transport;potassium ion transport; sleep	Harpur et al. 2014; Wallberg et al. 2014
GB49888	1	Intergenic	FBgn0000473	LFMM Samβada (1)	1 (long)	Cytochrome P450; Cytochrome P450, E-class, group I; Cytochrome P450, conserved site	Oxidoreductase activity, acting on paired donors, with incorporation or reduction of molecular oxygen; iron ion binding; electron carrier activity; heme binding	Oxidation-reduction process; response to caffeine; response to DDT
GB49897	1	Genic	FBgn0031490	LFMM Samβada iHS (1)	1 (long)	CUB domain	Undescribed	Undescribed	Harpur et al. 2014; Wallberg et al. 2014
GB49974	1	Genic	FBgn0038326	PCAdapt Samβada (1)	1 (long)	ClpP/crotonase-like domain; Enoyl-CoA hydratase/isomerase, HIBYL-CoA-H type	Hydro-lyase activity; 3-hydroxyisobutyryl-coa hydrolase activity	Negative regulation of response to wounding	Fuller et al. 2015
GB49975	1	Intergenic	FBgn0037566	LFMM Samβada iHS (1)	1 (lat, prec8)	Ribosomal protein L1, 2-layer alpha/beta-sandwich; Ribosomal protein L1, 3-layer alpha/beta-sandwich; Ribosomal protein L1, mitochondrial; Ribosomal protein L1-like; Ribosomal protein L1/ribosomal biogenesis protein	Structural constituent of ribosome; RNA binding	Translation; sensory perception of pain	Wallberg et al. 2014
GB50184	1	Genic	FBgn0051314	LFMM Samβada (1)	1 (long)	ADAM, cysteine-rich; Disintegrin domain; EGF-like domain; EGF-like, conserved site;Metallopeptidase, catalytic domain; Peptidase M12B, ADAM/reprolysin; Peptidase M12B, propeptide	Metalloendopeptidase activity; identical protein binding; zinc ion binding	Protein oligomerization; membrane protein ectodomain proteolysis	Wallberg et al. 2014
GB50393	1	Intergenic	FBgn0021873	LFMM Samβada (1)	1 (long)	Cyclic nucleotide-binding domain; Cyclic nucleotide-binding-like; PDZ domain; Ras guanine nucleotide exchange factor domain; Ras guanine-nucleotide exchange factor, conserved site; Ras guanine-nucleotide exchange factors catalytic domain; Ras-associating (RA) domain; Ras-like guanine nucleotide exchange factor, N-terminal; RmlC-like jelly roll fold; Ubiquitin-related domain	Rap guanyl-nucleotide exchange factor activity; cyclic nucleotide-dependent guanyl-nucleotide exchange factor activity; guanyl-nucleotide exchange factor activity; Ras GTPase binding	Cellular component biogenesis; organ morphogenesis; regulation of cell shape; appendage development; positive regulation of catalytic activity; oogenesis; neuron differentiation; organic substance metabolic process; sensory organ development; imaginal disc-derived genitalia development; regulation of cell differentiation; regulation of biological quality; regulation of cell adhesion; regulation o…	Wallberg et al. 2014
GB50417	1	Intergenic	Orphan	LFMM Samβada (1)	1 (long)
GB50593	1	Genic	FBgn0041096	LFMM Samβada (1)	1 (long)	Ankyrin repeat; Ankyrin repeat-containing domain; P-loop containing nucleoside triphosphate hydrolase; Tetratricopeptide repeat; Tetratricopeptide repeat-containing domain; Tetratricopeptide-like helical domain; Zinc finger, RING-type	Zinc ion binding; cell adhesion molecule binding; protein binding;structural constituent of muscle	Sarcomere organization; border follicle cell migration;myoblast fusion; anterior Malpighian tubule development
GB50963	1	Intergenic	Higher category	PCAdapt Samβada (1)	1 (long, prec1)				Wallberg et al. 2014
GB51396	1	Genic	FBgn0039537	LFMM PCAdapt Samβada iHS (1)	1 (long)	NAD(P)-binding domain; SCP2 sterol-binding domain; Short-chain dehydrogenase/reductase SDR	Oxidoreductase activity, acting on the CH-OH group of donors, NAD or NADP as acceptor	Undescribed
GB51401	1	Intergenic	FBgn0035842	LFMM PCAdapt Samβada iHS (1)	1 (long)	Forkhead-associated (FHA) domain; P-loop containing nucleoside triphosphate hydrolase;SMAD/FHA domain	ATP-dependent RNA helicase activity	Undescribed	Wallberg et al. 2014
GB51422	1	Genic	FBgn0035799	LFMM PCAdapt Samβada iHS (1)	1 (long)	WD40 repeat; WD40-repeat-containing domain; WD40/YVTN repeat-like-containing domain	Undescribed	Undescribed	Wallberg et al. 2014
GB51427	1	Intergenic	FBgn0003882	LFMM PCAdapt Samβada iHS (1)	1 (long)	Death domain; Death-like domain; Tube Death domain	Protein domain specific binding; protein binding	Toll signaling pathway; larval somatic muscle development; hemocyte proliferation; response to fungus; hemopoiesis; defense response; zygotic specification of dorsal/ventral axis; dorsal/ventral axis specification; antifungal humoral response; determination of dorsal/ventral asymmetry	Wallberg et al. 2014
GB51611	1	Genic	FBgn0033313	LFMM Samβada (1)	1 (prec5)	GPS motif; D-galactoside/L-rhamnose binding SUEL lectin domain; GPCR, family 2-like; GAIN domain, N-terminal	Carbohydrate binding, latrotoxin receptor activity, transmembrane signaling receptor activity	Adult locomotory behavior, cell surface receptor signaling pathway, G-protein coupled receptor signaling pathway, neurotransmitter secretion, vesicle-mediated transport	Wallberg et al. 2014
GB52134	1	Intergenic	Orphan	LFMM Samβada iHS (1)	1 (lat, prec8)
GB52185	1	Intergenic	Hymnoptera	LFMM Samβada (1)	1 (cld7)				Harpur et al. 2014; Wallberg et al. 2014
GB52267	1	Intergenic	Apoidea	LFMM Samβada (1)	1 (prec5)				Harpur et al. 2014; Wallberg et al. 2014
GB52290	1	Intergenic	FBgn0034002	PCAdapt Samβada (1)	1 (long)	Forkhead-associated (FHA) domain; G-patch domain; SMAD/FHA domain superfamily; AGGF1, OCRE domain	Nucleic acid binding	mRNA splicing, via spliceosome	Wallberg et al. 2014
GB52305	1	Intergenic	Orphan	LFMM Samβada (1)	1 (lat)
GB52494	1	Intergenic	Orphan	LFMM Samβada (1)	1 (rh6, tmin1)				Wallberg et al. 2014
GB52582	1	Genic	Orphan	LFMM Samβada (1)	1 (long)
GB52757	1	Intergenic	Higher category	LFMM Samβada (1)	1 (long, prec1)				Wallberg et al. 2014
GB53122	1	Genic	FBgn0039927	LFMM Samβada (1)	1 (prec8)	Ionotropic glutamate receptor; Ionotropic glutamate receptor, L-glutamate and glycine-binding domain; Ionotropic glutamate receptor, metazoa; Periplasmic binding protein-like I; Receptor, ligand binding region.	Extracellular-glutamate-gated ion channel activity; kainate selective glutamate receptor activity	Neuron projection morphogenesis; ion transport;regulation of synaptic activity	Wallberg et al. 2014
GB53313	1	Genic	Orphan	LFMM Samβada (1)	1 (lat, prec5)
GB53632	1	Intergenic	FBgn0039257	LFMM Samβada (1)	1 (prec8)	VWFC domain	Extracellular matrix structural constituent	Embryonic hindgut morphogenesis, epithelial tube morphogenesis, imaginal disc-derived male genitalia morphogenesis, imaginal disc-derived wing morphogenesis, regulation of tube diameter	Wallberg et al. 2014
GB53835	1	Genic	Higher category	LFMM Samβada (1)	1 (tmin1)				Wallberg et al. 2014
GB53928	1	Genic	Hymnoptera	LFMM Samβada (1)	1 (rh6)
GB54008	1	Intergenic	Orphan	LFMM Samβada (1)	1 (prec8)
GB54131	1	Genic	FBgn0004396	LFMM Samβada (1)	1 (prec8)	cAMP response element binding (CREB) protein; Basic-leucine zipper domain	DNA binding, enhancer sequence-specific DNA binding, sequence-specific DNA binding, transcription factor activity, sequence-specific DNA binding	Chitin-based larval cuticle pattern formation, dorsal/ventral pattern formation, larval chitin-based cuticle development, positive regulation of transcription from RNA polymerase II promoter, positive regulation of transcription, DNA-templated, salivary gland development, salivary gland development, salivary gland morphogenesis	Wallberg et al. 2014
GB54461	1	Intergenic	Apoidea	PCAdapt Samβada iHS (1)	1 (prec1)
GB54472	1	Genic	Hymnoptera	LFMM Samβada (1)	1 (prec1)
GB54482	1	Intergenic	Orphan	LFMM Samβada (1)	1 (long)
GB54485	1	Genic	FBgn0040255	PCAdapt Samβada iHS (1)	1 (prec1)	UDP-glucuronosyl/UDP-glucosyltransferase	Glucuronosyltransferase activity	Metabolic process	Wallberg et al. 2014
GB54537	1	Intergenic	FBgn0264089	LFMM Samβada (1)	1 (prec8)	Concanavalin A-like lectin/glucanase domain; Cysteine-rich flanking region, C-terminal;Cystine knot, C-terminal; EGF-like calcium-binding domain; EGF-like calcium-binding, conserved site; EGF-like domain; EGF-like, conserved site; EGF-type aspartate/asparagine hydroxylation site; Growth factor receptor cysteine-rich domain; Laminin G domain; Leucine-rich repeat; Leucine-rich repeat N-terminal dom…	Calcium ion binding; heparin binding; protein binding; Roundabout binding	Cell communication; biological regulation; cell-cell signaling; cell surface receptor signaling pathway; development of primary sexual characteristics; positive regulation of cellular process; heart morphogenesis; single organism signaling; negative chemotaxis; regulation of cell-cell adhesion; organ formation; regulation of multicellular organismal development; cell-cell signaling involved in ce…	Wallberg et al. 2014
GB54676	1	Intergenic	FBgn0001124	PCAdapt Samβada iHS (1)	1 (long)	Aspartate/other aminotransferase; Aminotransferase, class I/classII; Pyridoxal phosphate-dependent transferase, major domain; Pyridoxal phosphate-dependent transferase domain 1; Pyridoxal phosphate-dependent transferase	L-aspartate:2-oxoglutarate aminotransferase activity, pyridoxal phosphate binding	Glutamate biosynthetic process, aspartate biosynthetic process, aspartate metabolic process	Wallberg et al. 2014
GB54678	1	Genic	FBgn0263776	PCAdapt Samβada iHS (1)	1 (long)	Amino acid transporter, transmembrane domain	Amino acid transmembrane transporter activity	Amino acid transmembrane transport
GB54850	1	Genic	FBgn0037000	LFMM Samβada iHS (1)	1 (cld4)	Cation efflux protein; Cation efflux protein transmembrane domain	Zinc ion transmembrane transporter activity; zinc efflux transmembrane transporter activity	Zinc II ion transmembrane transport	Wallberg et al. 2014
GB54882	1	Intergenic	FBgn0030611	LFMM Samβada iHS (1)	1 (ins4)	Translation machinery-associated protein 16	Undescribed	Undescribed	Fuller et al. 2015
GB54885	1	Genic	FBgn0004859	LFMM Samβada (1)	1 (lat)	Transcriptional factor cubitus interruptus; Zinc finger C2H2-type/integrase DNA-binding domain; Zinc finger, C2H2; Zinc finger, C2H2-like.	Transcription factor activity, sequence-specific DNA binding;transcriptional activator activity, RNA polymerase II core promoter proximal region sequence-specific binding;transcriptional activator activity, RNA polymerase II distal enhancer sequence-specific binding; RNA polymerase II regulatory region sequence-specific DNA binding; protein homodimerization activity; metal ion binding; RNA polyme…	Regulation of gene expression; embryonic pattern specification; regulation of nitrogen compound metabolic process;blastoderm segmentation; positive regulation of developmental process; cellular response to stimulus; immune response; neuron projection development; regulation of G1/S transition of mitotic cell cycle; columnar/cuboidal epithelial cell development; organ or tissue specific immune res…	Fuller et al. 2015; Wallberg et al. 2014
GB55061	1	Intergenic	Orphan	LFMM Samβada iHS (1)	1 (prec8)				Fuller et al. 2015
GB55105	1	Genic	FBgn0086362	LFMM Samβada (1)	1 (prec8)	_	ATP-dependent microtubule motor activity, minus-end-directed, protein binding	Cellular protein localization, chaeta morphogenesis, oocyte anterior/posterior axis specification, oocyte axis specification, oocyte microtubule cytoskeleton organization, oocyte microtubule cytoskeleton polarization, positive regulation of neuron remodeling, regulation of pole plasm oskar mRNA localization
GB55143	1	Intergenic	FBgn0013809	LFMM Samβada (1)	1 (prec8)	AAA+ ATPase domain; ATPase, dynein-related, AAA domain; Dynein heavy chain; Dynein heavy chain 6, axonemal; Dynein heavy chain domain; Dynein heavy chain, AAA module D4; Dynein heavy chain, ATP-binding dynein motor region D5; Dynein heavy chain, coiled coil stalk; Dynein heavy chain, domain-2; Dynein heavy chain, hydrolytic ATP-binding dynein motor region D1; P-loop containing nucleoside triphosp…	AAA+ ATPase domain; ATPase, dynein-related, AAA domain; Dynein heavy chain; Dynein heavy chain 6, axonemal; Dynein heavy chain domain; Dynein heavy chain, AAA module D4; Dynein heavy chain, ATP-binding dynein motor region D5; Dynein heavy chain, coiled coil stalk; Dynein heavy chain, domain-2; Dynein heavy chain, hydrolytic ATP-binding dynein motor region D1; P-loop containing nucleoside triphosp…	Dynein intermediate chain binding; ATPase activity, coupled; ATP binding; dynein light chain binding; dynein light intermediate chain binding; ATP-dependent microtubule motor activity, minus-end-directed	Harpur et al. 2014; Wallberg et al. 2014
GB55263	1	Genic	FBgn0034145	LFMM Samβada iHS (1)	1 (long)	Fatty acyl-CoA reductase; Male sterility, NAD-binding; NAD(P)-binding domain	Fatty-acyl-coa reductase (alcohol-forming) activity; long-chain-fatty-acyl-coa reductase activity	Ether lipid biosynthetic process; wax biosynthetic process	Fuller et al. 2015; Wallberg et al. 2014
GB55469	1	Intergenic	FBgn0262624	LFMM Samβada (1)	1 (cld7)	Lipoma HMGIC fusion partner-like protein	Undescribed	Sensory perception of sound	Wallberg et al. 2014
GB55588	1	Intergenic	FBgn0025820	LFMM Samβada (1)	1 (prec1)	Jumping translocation breakpoint	Undescribed	Undescribed
GB55614	1	Genic	FBgn0004117	LFMM Samβada (1)	1 (prec8)	Tropomyosin	Actin binding	Heart development	Wallberg et al. 2014; Zayed et al. 2008
GB55744	1	Genic	FBgn0035260	LFMM Samβada (1)	1 (prec1)	SH3 domain	Undescribed	Undescribed
GB55780	1	Intergenic	Orphan	LFMM Samβada iHS (1)	1 (long)
GB55855	1	Genic	FBgn0011817	LFMM Samβada (1)	1 (prec8)	Protein kinase domain; Mitogen-activated protein (MAP) kinase, conserved site; Serine/threonine-protein kinase, active site; Protein kinase-like domain superfamily; Protein kinase, ATP binding site	Protein kinase activity, protein serine/threonine kinase activity, ATP binding, MAP kinase activity	Compound eye development, gravitaxis, imaginal disc-derived wing morphogenesis, imaginal disc-derived wing vein specification, negative regulation of canonical Wnt signaling pathway, ommatidial rotation, positive regulation of synaptic growth at neuromuscular junction, protein autophosphorylation, wing disc dorsal/ventral pattern formation, establishment of planar polarity, protein phosphorylatio…	Wallberg et al. 2014
GB55997	1	Genic	FBgn0029092	LFMM Samβada (1)	1 (prec8)	PH domain-like; PTB/PI domain	Protein binding	Neuron remodeling; apoptotic cell clearance

## Sheet: Table_S5
Table S5-The outlier SNPs detected by at least two selection methods and the correspondent |iHs| and P-value obtained with PCAdapt and associated environmental variables intersected (int) by both GEA methods, Samβada (Sam) and LFMM. In the column "genomic position", the distance (bp) from the nearest coding region is shown within parentheses; "cds" refers to coding sequence, "syn" to synonymous, …
Linkage group	SNP position	|iHs|	P-value (PCAdapt)	Env. variable	Gene	Genomic position
LG1	833512	0.754437	0.00836654	tmin1 (int)	GB42151	intergenic (10094)
LG1	833536	0.893535	0.010966	tmin1 (int)	GB42151	intergenic (10118)
LG1	1283540	0.0131782	0.00069623	long (int)	GB42142	intron (2269)
LG1	1283560	0.394993	0.00069623	long (int)	GB42142	intron (2289)
LG1	1283610	0.491361	0.00069623	long (int)	GB42142	intron (2339)
LG1	1283641	0.13385	0.00069623	long (int)	GB42142	intron (2370)
LG1	1283794	0.955856	0.000500008	long (int)	GB42142	intron (2523)
LG1	1284516	0.471554	0.000298434	long (int)	GB42142	intron (3245)
LG1	1294442	2.6391	5.17864e-06	long prec1 (Sam) PCAdapt	GB42142	intron (659)
LG1	1304594	1.71367	1.41713e-06	long prec1 (Sam) PCAdapt	GB42142	intron (10811)
LG1	1315499	2.62503	0.00100393	rh1 (int)	GB42142	intron (21716)
LG1	1334360	1.51673	1.41313e-05	long prec1 (Sam) PCAdapt	GB42142	intron (4739)
LG1	1346471	1.20614	0.000200889	long (int) rh1 (int)	GB42192	cds (syn)
LG1	1346870	1.51782	1.42455e-05	long (int) prec1 (int)	GB42192	three_prime_utr
LG1	4423668	0.207151	0.000199409	prec5 (int)	GB52267	intergenic (14419)
LG1	5586381	4.97673	0.000243985	cld4 (int)	GB54850	intron (3718)
LG1	7770095	0.0421271	3.30613e-05	long (Sam) PCAdapt	GB51823	intergenic (576)
LG1	7770105	0.0421271	3.30613e-05	long (Sam) PCAdapt	GB51823	intergenic (586)
LG1	9716604	1.20757	3.07578e-07	prec1 (int) prec5 (int)	GB43005	intron (12197)
LG1	9717576	1.28552	1.89013e-05	prec1 prec5 (Sam) PCAdapt	GB43005	intron (11225)
LG1	9724253	3.79973	0.00331982	lat (int) prec5 (int)	GB43005	intron (4548)
LG1	9724316	4.27885	0.00331982	lat (int) prec5 (int)	GB43005	intron (4485)
LG1	9724660	3.02546	0.00441518	lat (int)	GB43005	intron (4141)
LG1	9724747	2.84676	0.000109955	ins4 (int) lat (int) prec5 (int) prec8 (int) tmin6 (int)	GB43005	intron (4054)
LG1	9724756	2.84676	0.000109955	ins4 (int) lat (int) prec5 (int) prec8 (int) tmin6 (int)	GB43005	intron (4045)
LG1	9724887	2.98152	0.000276173	ins4 (int) lat (int) prec5 (int) prec8 (int) tmin6 (int)	GB43005	intron (3914)
LG1	9724914	4.08246	0.00324874	lat (int)	GB43005	intron (3887)
LG1	9724979	3.01108	0.08602	tmin1 (int)	GB43005	intron (3822)
LG1	9724985	4.21718	0.00324874	lat (int)	GB43005	intron (3816)
LG1	9725004	3.0647	0.000276173	ins4 (int) lat (int) prec5 (int) prec8 (int) tmin6 (int)	GB43005	intron (3797)
LG1	9725269	3.30279	0.000109955	ins4 (int) lat (int) prec5 (int) prec8 (int) tmin6 (int)	GB43005	intron (3532)
LG1	9734400	3.858	5.40381e-05	lat prec5 (LFMM) PCAdapt	GB43006	intron (155)
LG1	14744090	2.14023	0.000120758	prec5 (int) prec8 (int)	GB52128	intergenic (4126)
LG1	14748081	1.80242	0.000279449	prec5 (int) prec8 (int)	GB52128	intergenic (8117)
LG1	14748094	1.80242	0.000279449	prec5 (int) prec8 (int)	GB52128	intergenic (8130)
LG1	14748271	1.89472	0.000265967	prec5 (int)	GB52128	intergenic (8307)
LG1	15137922	2.72264	0.000164781	lat (int) prec8 (int)	GB52134	intergenic (41242)
LG1	15706261	7.05152	0.000193592	long (int)	GB55263	cds (non)
LG1	18172615	1.33951	0.00396255	lat (int)	GB49729	intergenic (1863)
LG1	18172679	1.33951	0.00396255	lat (int)	GB49729	intergenic (1799)
LG1	18172997	2.77673	0.00165742	lat (int) prec8 (int)	GB49729	intergenic (1481)
LG1	19510451	0.0758603	0.000359796	long (int)	GB55321	intergenic (10910)
LG1	19510471	0.654177	0.000559563	long (int)	GB55321	intergenic (10930)
LG1	19510491	0.237795	0.000559563	long (int)	GB55321	intergenic (10950)
LG1	19510508	0.475056	0.000359796	long (int)	GB55321	intergenic (10967)
LG1	19510697	0.0199741	0.00081666	long (int)	GB55321	intergenic (11156)
LG1	21793180	0.472169	2.54089e-06	long (int)	GB45499	cds (non)
LG1	21793535	0.472169	2.54089e-06	long (int)	GB45499	cds (non)
LG1	22070373	0.447894	0.00155477	lat (int)	GB45530	cds (syn)
LG1	23331100	0.136205	0.007224	prec5 (int)	GB51611	intron (5274)
LG1	26984603	0.309828	0.000259298	lat (int)	GB54986	intron (1269)
LG1	26984982	1.04714	0.000320682	lat (int)	GB54986	intron (1648)
LG1	27827454	0.11422	0.134834	rh6 (int)	GB53928	intron (61)
LG2	370233	0.408752	0.00011272	prec8 (int)	GB48699	intron (191)
LG2	371131	0.408752	0.00011272	prec8 (int)	GB48699	intron (53)
LG2	371427	0.0209071	0.00011272	prec8 (int)	GB48699	intron (76)
LG2	371885	0.288094	0.00017728	prec8 (int)	GB48699	intron (85)
LG2	373599	0.469612	0.00011272	prec8 (int)	GB48699	intron (125)
LG2	375524	0.344521	0.00011272	prec8 (int)	GB48699	intron (122)
LG2	375910	0.344521	0.00011272	prec8 (int)	GB48699	intron (165)
LG2	376063	0.344521	0.00011272	prec8 (int)	GB48699	intron (193)
LG2	377342	0.294659	0.00011272	prec8 (int)	GB48699	intron (680)
LG2	378222	0.597757	0.00011272	prec8 (int)	GB48699	intron (167)
LG2	378454	0.901964	0.00011272	prec8 (int)	GB48699	cds (non)
LG2	378830	0.526659	0.00011272	prec8 (int)	GB48699	intergenic (148)
LG2	378904	0.526659	0.00011272	prec8 (int)	GB48699	intergenic (222)
LG2	379012	0.526659	0.00011272	prec8 (int)	GB48699	intergenic (330)
LG2	379149	0.526659	0.00011272	prec8 (int)	GB48699	intergenic (467)
LG2	379223	0.526659	0.00011272	prec8 (int)	GB48699	intergenic (541)
LG2	379331	0.526659	0.00011272	prec8 (int)	GB48699	intergenic (649)
LG2	381288	0.411427	0.00011272	prec8 (int)	GB48699	intergenic (2606)
LG2	381778	0.891493	0.00011272	prec8 (int)	GB48699	intergenic (3096)
LG2	387158	0.155313	0.00011272	prec8 (int)	GB48700	intergenic (3299)
LG2	387218	0.155313	0.00011272	prec8 (int)	GB48700	intergenic (3239)
LG2	387260	0.238975	0.00011272	prec8 (int)	GB48700	intergenic (3197)
LG2	387642	0.238975	0.00011272	prec8 (int)	GB48700	intergenic (2815)
LG2	387808	0.238975	0.00011272	prec8 (int)	GB48700	intergenic (2649)
LG2	388323	0.238975	0.00011272	prec8 (int)	GB48700	intergenic (2134)
LG2	388503	0.238975	0.00011272	prec8 (int)	GB48700	intergenic (1954)
LG2	388586	0.238975	0.00011272	prec8 (int)	GB48700	intergenic (1871)
LG2	389630	0.804252	0.00011272	prec8 (int)	GB48700	intergenic (827)
LG2	389803	0.58947	0.00011272	prec8 (int)	GB48700	intergenic (654)
LG2	389924	0.58947	0.00011272	prec8 (int)	GB48700	intergenic (533)
LG2	390295	1.09507	0.00011272	prec8 (int)	GB48700	intergenic (162)
LG2	391572	0.646783	0.00011272	prec8 (int)	GB48700	intron (166)
LG2	391894	1.06146	0.00011272	prec8 (int)	GB48700	cds (non)
LG2	392477	0.039093	0.000250055	prec8 (int)	GB48700	intergenic (419)
LG2	392700	1.10242	0.00011272	prec8 (int)	GB48700	intergenic (642)
LG2	394211	1.10242	0.00011272	prec8 (int)	GB48698	intergenic (1191)
LG2	395447	1.03108	0.00011272	prec8 (int)	GB48698	three_prime_utr
LG2	395611	1.03108	0.00011272	prec8 (int)	GB48698	three_prime_utr
LG2	396000	1.03108	0.00011272	prec8 (int)	GB48698	intron (358)
LG2	397058	1.10812	0.00011272	prec8 (int)	GB48698	intron (1416)
LG2	397577	1.00702	0.00011272	prec8 (int)	GB48698	intron (1935)
LG2	397631	1.00702	0.00011272	prec8 (int)	GB48698	intron (1989)
LG2	399334	0.560304	0.00011272	prec8 (int)	GB48698	intron (401)
LG2	399496	1.71869	0.000144857	prec8 (int)	GB48698	intron (239)
LG2	399654	0.501106	0.00011272	prec8 (int)	GB48698	intron (81)
LG2	399758	1.7132	0.000144857	prec8 (int)	GB48698	three_prime_utr
LG2	400119	0.528127	0.00011272	prec8 (int)	GB48698	intron (200)
LG2	400884	0.346619	0.00011272	prec8 (int)	GB48698	intron (407)
LG2	401201	1.30956	0.00011272	prec8 (int)	GB48698	intron (90)
LG2	401420	0.223121	0.00011272	prec8 (int)	GB48698	cds (syn)
LG2	401650	0.223121	0.00011272	prec8 (int)	GB48698	intron (228)
LG2	402668	0.701929	0.00011272	prec8 (int)	GB48698	intron (146)
LG2	404120	0.978135	0.00011272	prec8 (int)	GB48698	intron (1598)
LG2	404188	0.978135	0.00011272	prec8 (int)	GB48698	intron (1666)
LG2	404691	0.978135	0.00011272	prec8 (int)	GB48698	intron (1265)
LG2	405526	0.929016	0.00011272	prec8 (int)	GB48698	intron (430)
LG2	407500	1.01707	0.00011272	prec8 (int)	GB48698	intergenic (1312)
LG2	408136	1.98243	0.00011272	prec8 (int)	GB48698	intergenic (1948)
LG2	408452	1.54492	0.00011272	prec8 (int)	GB48698	intergenic (2264)
LG2	408855	1.81317	4.05727e-05	prec5 (int) prec8 (int)	GB48697	intergenic (2023)
LG2	409061	1.81317	4.05727e-05	prec5 (int) prec8 (int)	GB48697	intergenic (1817)
LG2	409234	1.80814	4.05727e-05	prec5 (int) prec8 (int)	GB48697	intergenic (1644)
LG2	409541	1.8282	4.05727e-05	prec5 (int) prec8 (int)	GB48697	intergenic (1337)
LG2	410200	2.70361	5.52702e-05	lat (int) prec5 (int) prec8 (int)	GB48697	intergenic (678)
LG2	410217	1.41734	4.05727e-05	prec5 (int) prec8 (int)	GB48697	intergenic (661)
LG2	410398	1.92535	4.05727e-05	prec5 (int) prec8 (int)	GB48697	intergenic (480)
LG2	411415	1.53191	4.05727e-05	prec5 (int) prec8 (int)	GB48697	cds (syn)
LG2	411496	1.94553	4.05727e-05	prec5 (int) prec8 (int)	GB48697	cds (syn)
LG2	411658	2.88395	5.52702e-05	lat (int) prec5 (int) prec8 (int)	GB48697	cds (syn)
LG2	412268	1.98915	4.05727e-05	prec5 (int) prec8 (int)	GB48697	intergenic (368)
LG2	412485	1.98915	4.05727e-05	prec5 (int) prec8 (int)	GB48697	intergenic (585)
LG2	412722	1.98915	4.05727e-05	prec5 (int) prec8 (int)	GB48697	intergenic (822)
LG2	412911	1.88253	4.05727e-05	prec5 (int) prec8 (int)	GB48697	intergenic (1011)
LG2	413058	1.88253	4.05727e-05	prec5 (int) prec8 (int)	GB48696	intergenic (863)
LG2	414276	2.04697	4.05727e-05	prec5 (int) prec8 (int)	GB48696	cds (non)
LG2	414331	1.63322	4.05727e-05	prec5 (int) prec8 (int)	GB48696	cds (non)
LG2	415287	2.18203	4.05727e-05	prec5 (int) prec8 (int)	GB48696	cds (syn)
LG2	416447	2.58679	4.05727e-05	prec5 (int) prec8 (int)	GB48696	intergenic (1074)
LG2	416607	2.58679	4.05727e-05	prec5 (int) prec8 (int)	GB48696	intergenic (1234)
LG2	417458	1.7028	3.11931e-05	lat (int) prec5 (int) prec8 (int)	GB48701	intergenic (1691)
LG2	419857	2.38748	3.11931e-05	lat (int) prec5 (int) prec8 (int)	GB48701	intergenic (18)
LG2	420642	2.38748	3.11931e-05	lat (int) prec5 (int) prec8 (int)	GB48701	intergenic (803)
LG2	422148	2.27461	3.11931e-05	lat (int) prec5 (int) prec8 (int)	GB48702	intergenic (1111)
LG2	423124	1.93927	3.11931e-05	lat (int) prec5 (int) prec8 (int)	GB48702	intergenic (135)
LG2	423593	2.22989	3.11931e-05	lat (int) prec5 (int) prec8 (int)	GB48702	intron (61)
LG2	423620	1.89311	3.11931e-05	lat (int) prec5 (int) prec8 (int)	GB48702	intron (34)
LG2	426617	1.8892	4.43207e-05	prec5 (int) prec8 (int)	GB48703	intron (318)
LG2	427228	1.20158	4.43207e-05	prec5 (int) prec8 (int)	GB48703	cds (syn)
LG2	430226	1.13851	4.43207e-05	prec5 (int) prec8 (int)	GB48703	intron (597)
LG2	430398	1.54222	4.43207e-05	prec5 (int) prec8 (int)	GB48703	intron (425)
LG2	430885	1.4746	4.43207e-05	prec5 (int) prec8 (int)	GB48703	cds (non)
LG2	431083	1.4746	4.43207e-05	prec5 (int) prec8 (int)	GB48703	cds (non)
LG2	431394	1.67066	7.73052e-05	prec5 (int)	GB48703	intron (261)
LG2	431422	1.67066	7.73052e-05	prec5 (int)	GB48703	intron (289)
LG2	432134	1.55465	7.73052e-05	prec5 (int)	GB48703	cds (non)
LG2	432270	1.55465	7.73052e-05	prec5 (int)	GB48703	intron (80)
LG2	433302	1.28905	7.15706e-05	prec5 (int)	GB48703	three_prime_utr
LG2	433359	1.70236	7.15706e-05	prec5 (int)	GB48703	three_prime_utr
LG2	433509	1.53733	7.15706e-05	prec5 (int)	GB48703	intergenic (108)
LG2	434185	1.44371	7.15706e-05	prec5 (int)	GB48703	intergenic (784)
LG2	434326	1.44371	7.15706e-05	prec5 (int)	GB48704	intergenic (802)
LG2	436406	1.51928	7.15706e-05	prec5 (int)	GB48704	intron (121)
LG2	436835	1.51928	7.15706e-05	prec5 (int)	GB48704	intron (29)
LG2	440031	1.69009	7.15706e-05	prec5 (int)	GB48695	cds (non)
LG2	440283	1.69251	7.15706e-05	prec5 (int)	GB48695	intron (221)
LG2	440372	1.69251	7.15706e-05	prec5 (int)	GB48695	intron (310)
LG2	442271	1.75173	7.15706e-05	prec5 (int)	GB48694	intergenic (433)
LG2	445454	1.63562	6.10345e-05	prec5 (int)	GB48694	intron (630)
LG2	446181	2.02194	6.10345e-05	prec5 (int)	GB48694	intron (27)
LG2	446494	1.6361	6.10345e-05	prec5 (int)	GB48694	intron (189)
LG2	446574	2.01915	6.10345e-05	prec5 (int)	GB48694	intron (269)
LG2	447186	2.01915	6.10345e-05	prec5 (int)	GB48694	intron (130)
LG2	447618	2.01714	6.10345e-05	prec5 (int)	GB48706	intergenic (30)
LG2	447751	1.60096	6.10345e-05	prec5 (int)	GB48706	cds (non)
LG2	449380	1.44704	0.000491521	prec5 (int)	GB48706	intron (92)
LG2	449851	1.86888	6.10345e-05	prec5 (int)	GB48706	intron (204)
LG2	452205	1.5957	2.31009e-05	lat (int) prec5 (int)	GB48706	intron (446)
LG2	452449	1.4066	1.43376e-05	lat (int) prec5 (int) prec8 (int)	GB48706	intron (348)
LG2	452990	1.67598	6.10345e-05	prec5 (int)	GB48706	cds (non)
LG2	458391	1.59929	6.10345e-05	prec5 (int)	GB48693	three_prime_utr
LG2	474185	0.998596	6.10345e-05	prec5 (int)	GB48707	cds (non)
LG2	476760	0.934602	6.10345e-05	prec5 (int)	GB48707	intron (4)
LG2	482074	0.436513	6.10345e-05	prec5 (int)	GB48692	intron (119)
LG2	482881	0.425397	6.10345e-05	prec5 (int)	GB48692	intron (8)
LG2	483544	1.00853	0.000491521	prec5 (int)	GB48692	intron (35)
LG2	485978	0.735337	6.10345e-05	prec5 (int)	GB48692	intergenic (116)
LG2	488214	0.378782	6.10345e-05	prec5 (int)	GB48708	cds (syn)
LG2	491972	0.271191	6.92945e-05	lat (int)	GB48709	cds (non)
LG2	493925	0.0866447	6.10345e-05	prec5 (int)	GB48709	intron (99)
LG2	494044	0.285675	6.10345e-05	prec5 (int)	GB48709	intron (218)
LG2	494560	0.313948	6.10345e-05	prec5 (int)	GB48709	intron (563)
LG2	494710	0.317184	6.10345e-05	prec5 (int)	GB48709	intron (413)
LG2	494877	0.0629264	6.10345e-05	prec5 (int)	GB48709	intron (246)
LG2	495252	0.0937572	6.10345e-05	prec5 (int)	GB48709	cds (syn)
LG2	495365	0.286299	6.10345e-05	prec5 (int)	GB48709	cds (non)
LG2	495659	0.372947	6.10345e-05	prec5 (int)	GB48709	intron (201)
LG2	496271	0.37293	6.10345e-05	prec5 (int)	GB48709	intron (292)
LG2	496322	0.37293	6.10345e-05	prec5 (int)	GB48709	intron (241)
LG2	496465	0.0338257	6.10345e-05	prec5 (int)	GB48709	intron (98)
LG2	496776	0.868128	6.71387e-05	lat (int) prec5 (int) prec8 (int)	GB48709	cds (non)
LG2	497247	0.221526	4.70617e-05	prec5 (int)	GB48709	intergenic (254)
LG2	498556	0.23518	4.70617e-05	prec5 (int)	GB48691	intergenic (545)
LG2	498580	0.23518	4.70617e-05	prec5 (int)	GB48691	intergenic (521)
LG2	498781	0.171875	4.70617e-05	prec5 (int)	GB48691	intergenic (320)
LG2	498838	0.227174	4.70617e-05	prec5 (int)	GB48691	intergenic (263)
LG2	499044	0.332887	5.18444e-05	prec5 (int)	GB48691	intergenic (57)
LG2	499329	0.332887	5.18444e-05	prec5 (int)	GB48691	three_prime_utr
LG2	500372	0.420021	4.23826e-05	lat (int) prec5 (int)	GB48691	intron (28)
LG2	501480	0.904919	0.000115211	prec5 (int)	GB48691	intron (99)
LG2	502018	0.921233	0.000115211	prec5 (int)	GB48691	cds (non)
LG2	502459	1.1372	0.000104537	prec5 (int)	GB48691	intron (220)
LG2	502488	0.733454	0.000104537	prec5 (int)	GB48691	intron (249)
LG2	502754	0.733454	0.000104537	prec5 (int)	GB48691	intron (464)
LG2	503008	0.606809	0.000104537	prec5 (int)	GB48691	intron (210)
LG2	503947	0.585794	0.000104537	prec5 (int)	GB48691	intron (420)
LG2	3176023	2.15385	0.00669571	long (int)	GB43446	cds (syn)
LG2	5870932	0.785667	0.00046223	prec1 (int)	GB50721	intron (23391)
LG2	5892258	0.137626	7.68692e-05	long (Sam) PCAdapt	GB50721	intron (2065)
LG2	7204268	1.36955	0.000727848	lat (int)	GB40333	intergenic (3871)
LG2	7255994	1.76278	0.000710201	long (int)	GB40334	intergenic (31296)
LG2	7847556	1.18501	0.0790137	tmin1 (int)	GB46591	cds (syn)
LG2	8096050	0.810371	0.00120541	lat (int)	GB46589	intergenic (145825)
LG2	8096077	0.38988	0.000231559	ins4 (int) lat (int) prec8 (int)	GB46589	intergenic (145798)
LG2	9866772	1.03839	0.446856	rh6 (int) tmin1 (int)	GB52494	intergenic (51856)
LG2	10562756	0.132238	0.00340877	prec8 (int)	GB49778	intergenic (57226)
LG2	10562860	0.238121	0.00303644	prec8 (int)	GB49778	intergenic (57330)
LG2	10610588	0.591215	0.000720707	long (int)	GB49777	intergenic (61090)
LG2	11066519	0.993306	0.000410002	prec1 (int)	GB49805	intron (358)
LG2	11066527	0.993306	0.000410002	prec1 (int)	GB49805	intron (350)
LG2	13425395	0.363702	0.00603983	prec8 (int)	GB55614	intron (123)
LG2	14157684	1.42687	0.000120867	prec1 (int)	GB55588	intergenic (395)
LG2	14343503	0.531879	0.00425445	prec8 (int)	GB55577	intergenic (30070)
LG2	14343540	0.577485	0.00425445	prec8 (int)	GB55577	intergenic (30107)
LG2	14343559	0.577485	0.00425445	prec8 (int)	GB55577	intergenic (30126)
LG2	14770406	0.044951	0.0886045	cld7 (int)	GB55469	intergenic (2713)
LG3	386815	0.783808	0.000992015	prec8 (int)	GB55997	intron (22578)
LG3	2687284	0.0520542	0.00250257	prec8 (int)	GB46935	intergenic (8874)
LG3	5021484	3.93644	0.000413383	long (int)	GB55780	intergenic (2630)
LG3	5833082	0.0397753	0.000150985	prec1 (int)	GB55744	intron (3711)
LG3	5954438	0.436746	0.000952878	prec8 (int)	GB55855	intron (40076)
LG3	8745152	0.439293	0.00071249	prec8 (int)	GB53632	intergenic (188208)
LG3	9038818	0.0430859	0.0643989	ins4 (int)	GB53821	intron (10571)
LG3	9038875	0.407449	0.00586998	ins4 (int)	GB53821	intron (10514)
LG3	9038886	0.407449	0.00586998	ins4 (int)	GB53821	intron (10503)
LG3	9038906	0.407449	0.00586998	ins4 (int)	GB53821	intron (10483)
LG3	9038923	0.120115	0.0592916	ins4 (int)	GB53821	intron (10466)
LG3	9038930	0.405173	0.00586998	ins4 (int)	GB53821	intron (10459)
LG3	9038943	0.405173	0.00586998	ins4 (int)	GB53821	intron (10446)
LG3	9237695	0.483858	0.0645621	tmin1 (int)	GB53835	intron (8183)
LG3	9470185	2.73026	0.000714655	lat (int)	GB49166	intron (224)
LG3	10460136	0.466588	0.0119518	cld7 (int)	GB49146	intergenic (29741)
LG3	11072361	1.71758	0.00396977	long (int)	GB47046	intergenic (1981)
LG3	12454424	0.326645	0.0034454	cld7 (int)	GB41230	intergenic (5778)
LG3	13118355	0.393379	3.84792e-05	prec8 (int)	GB50644	intergenic (1502)
LG3	13118430	0.393379	3.84792e-05	prec8 (int)	GB50644	intergenic (1577)
LG4	375346	0.038265	6.42918e-06	lat (int) prec8 (int)	GB49640	intron (14779)
LG4	375371	0.333733	6.42918e-06	lat (int) prec8 (int)	GB49640	intron (14804)
LG4	375428	0.0853356	5.05214e-05	lat (Sam) PCAdapt	GB49640	intron (14861)
LG4	1197891	0.200954	0.000335464	lat (int)	GB54885	intron (17189)
LG4	1390833	6.45675	0.00778271	ins4 (int)	GB54883	intergenic (3110)
LG4	1395168	7.20747	0.00778271	ins4 (int)	GB54883	intergenic (834)
LG4	1399118	6.96889	0.00778271	ins4 (int)	GB54882	intergenic (3392)
LG4	1429547	6.54696	0.0206853	ins4 (int)	GB54881	intron (104)
LG4	1433566	4.19862	0.032894	ins4 (int)	GB54881	intergenic (3768)
LG4	1434778	3.07482	0.0206853	ins4 (int)	GB54881	intergenic (4980)
LG4	1781753	0.531937	0.00467224	prec8 (int)	GB53122	intron (6586)
LG4	2642559	1.90137	0.00100138	prec8 (int)	GB53142	intron (254)
LG4	2642895	1.77825	0.00071702	prec8 (int)	GB53142	intron (590)
LG4	6470718	0.907116	0.000133299	long (int)	GB50417	intergenic (451)
LG4	7649904	0.788047	0.00111679	long (int)	GB50393	intergenic (5704)
LG4	9202502	0.0917117	0.00345454	prec8 (int)	GB44105	intergenic (7728)
LG4	9225785	2.4918	5.02614e-06	prec1 (int)	GB44109	intergenic (2182)
LG4	9271381	0.826172	0.000668871	lat (int)	GB44099	intron (42)
LG4	9278116	0.827578	0.000746071	lat (int) prec5 (int)	GB44113	five_prime_utr
LG4	9824041	0.348929	0.00384417	ins4 (int) lat (int) prec8 (int)	GB44158	intron (1153)
LG4	9846987	0.793966	0.00521523	long (int)	GB44159	cds (syn)
LG4	11035225	0.249631	0.000290893	long (int)	GB44018	intergenic (2)
LG4	11294432	1.3073	0.000553426	ins4 (int) lat (int) prec8 (int)	GB44011	intron (46472)
LG4	11294506	1.23653	0.00279717	ins4 (int) lat (int)	GB44011	intron (46398)
LG5	973207	0.00576347	0.000504111	cld4 (int) long (int) prec1 (int)	GB52303	intron (2023)
LG5	973227	0.00576347	0.000504111	cld4 (int) long (int) prec1 (int)	GB52303	intron (2003)
LG5	973229	0.00576347	0.000504111	cld4 (int) long (int) prec1 (int)	GB52303	intron (2001)
LG5	973231	0.344702	0.000504111	cld4 (int) long (int) prec1 (int)	GB52303	intron (1999)
LG5	973251	0.537209	0.000356993	cld4 (int) long (int) prec1 (int)	GB52303	intron (1979)
LG5	973271	0.546011	0.000321771	cld4 (int) long (int) prec1 (int)	GB52303	intron (1959)
LG5	973276	0.392139	0.000504111	cld4 (int) long (int) prec1 (int)	GB52303	intron (1954)
LG5	1244792	0.265702	0.000181753	lat (int)	GB52305	intergenic (9806)
LG5	1277429	0.955385	5.08377e-05	long (Sam) PCAdapt	GB52290	intergenic (7579)
LG5	2787823	0.954231	6.71705e-05	prec5 (int)	GB55028	intergenic (15544)
LG5	2787881	0.954231	6.71705e-05	prec5 (int)	GB55028	intergenic (15486)
LG5	2787900	0.954231	6.71705e-05	prec5 (int)	GB55028	intergenic (15467)
LG5	2787944	0.88333	6.71705e-05	prec5 (int)	GB55028	intergenic (15423)
LG5	2788058	0.443274	0.000107204	lat (int) prec5 (int)	GB55028	intergenic (15309)
LG5	2788073	0.265993	0.000274775	prec5 (int)	GB55028	intergenic (15294)
LG5	2788075	0.265993	0.000274775	prec5 (int)	GB55028	intergenic (15292)
LG5	2788085	0.675151	0.000274775	prec5 (int)	GB55028	intergenic (15282)
LG5	2788103	0.675151	0.000274775	prec5 (int)	GB55028	intergenic (15264)
LG5	4021688	1.8934	0.040518	ins4 (int)	GB40916	intergenic (6839)
LG5	4065849	0.722428	0.000838695	prec1 (int)	GB40916	cds (syn)
LG5	5709282	2.23642	0.00102682	lat (int)	GB46703	cds (syn)
LG5	5709514	1.5746	7.36285e-05	lat (int) prec8 (int)	GB46703	intron (22)
LG5	5709554	1.341	7.71734e-05	lat (int) prec8 (int)	GB46703	cds (non)
LG5	5709628	1.52273	0.000141669	lat (int)	GB46703	intron (14)
LG5	5709775	0.837415	4.38234e-05	ins4 (int) lat (int) prec5 (int)	GB46703	cds (non)
LG5	5709847	0.553983	4.38234e-05	ins4 (int) lat (int) prec5 (int)	GB46703	intron (14)
LG5	5709923	0.422048	6.98826e-05	ins4 (int) lat (int) prec5 (int)	GB46703	cds (syn)
LG5	5709941	0.510935	9.42632e-05	lat (int) ins4 (int)	GB46703	cds (non)
LG5	5709965	0.748924	6.98826e-05	ins4 (int) lat (int) prec5 (int)	GB46703	cds (non)
LG5	7205597	0.240361	0.0126097	prec8 (int)	GB42071	intron (4234)
LG5	8274690	0.437902	0.00432092	ins4 (int) prec8 (int)	GB48655	intron (10027)
LG5	8583660	0.780911	0.00258576	long (int)	GB48639	intron (2122)
LG5	8583663	0.780911	0.00258576	long (int)	GB48639	intron (2119)
LG5	10230238	0.0581621	4.08547e-05	long (Sam) PCAdapt	GB44523	intron (28)
LG5	10492813	0.839597	0.19456	tmin1 (int)	GB44495	intron (1253)
LG5	11781882	2.17852	0.000245032	prec1 (int)	GB44691	intergenic (51)
LG5	11782149	1.90083	0.000245032	prec1 (int)	GB44691	intergenic (318)
LG5	11782193	1.90083	0.000245032	prec1 (int)	GB44691	intergenic (362)
LG5	11783920	2.20051	0.000245032	prec1 (int)	GB44692	cds (non)
LG5	11784559	1.93979	0.000245032	prec1 (int)	GB44423	three_prime_utr
LG5	11785507	1.94377	0.000413796	prec1 (int)	GB44423	cds (syn)
LG5	11786121	1.72673	0.000245032	prec1 (int)	GB44423	intron (42)
LG5	11800408	0.510385	9.11559e-05	prec1 (int)	GB44421	intron (119)
LG5	11808726	0.609619	9.11559e-05	prec1 (int)	GB44420	intergenic (268)
LG5	11808790	1.47628	8.3252e-05	prec1 (int) prec5 (int)	GB44420	intergenic (332)
LG5	12346320	5.43088	0.00565991	cld4 (int) long (int)	GB47825	intron (216)
LG5	12346505	5.37026	0.00453878	cld4 (int) long (int)	GB47825	intron (401)
LG5	12347164	4.84733	0.0169335	cld4 (int)	GB47825	intron (217)
LG5	13678586	0.352007	0.00135612	long (int)	GB45743	intergenic (1639)
LG5	13923668	0.54975	0.000501882	prec8 (int)	GB45723	intergenic (854)
LG6	1692817	0.682728	0.0148257	prec1 (int)	GB54411	intergenic (64576)
LG6	1722209	1.76192	0.000865991	lat (int)	GB54411	intergenic (35184)
LG6	2849759	1.75684	0.00241567	prec1 (int)	GB54472	intron (161)
LG6	3124347	0.433345	0.00146746	long (int)	GB54482	intergenic (2691)
LG6	3173499	2.29596	8.62895e-06	prec1 (Sam) PCAdapt	GB54485	cds (non)
LG6	3180842	2.64617	3.25427e-05	prec1 (Sam) PCAdapt	GB54461	intergenic (1476)
LG6	3200969	1.00686	7.78551e-06	prec1 (Sam) PCAdapt	GB54460	cds (non)
LG6	3203104	1.13322	2.44988e-07	long (int) prec1 (int) tmin1 (int)	GB54460	intron (225)
LG6	3204139	1.49685	2.16574e-05	cld4 (int) cld7 (int) long (int) prec1 (int)	GB54460	intron (1260)
LG6	4418241	0.638988	0.00461027	cld7 (int)	GB52185	intergenic (16719)
LG6	9098183	0.0426212	0.00121441	long (int)	GB41433	intergenic (7663)
LG6	9098303	0.236881	0.00125877	long (int)	GB41433	intergenic (7543)
LG6	12170528	1.25996	1.42402e-05	long (int)	GB46332	intron (1025)
LG6	12170829	0.759536	0.000655447	long (int)	GB46332	intron (1326)
LG6	12170833	0.0276777	0.000682748	long (int)	GB46332	intron (1330)
LG6	12216798	0.465245	0.0073509	prec1 (int)	GB46330	intron (6598)
LG6	12216811	1.43154	0.00157348	long (int) prec1 (int)	GB46330	intron (6611)
LG6	12216864	0.789664	0.00677194	prec1 (int)	GB46330	intron (6664)
LG6	12216892	0.469443	0.00677194	prec1 (int)	GB46330	intron (6692)
LG6	12216895	0.469443	0.00677194	prec1 (int)	GB46330	intron (6695)
LG6	12533955	0.613631	0.00303771	prec1 (int)	GB46340	intergenic (17451)
LG6	16351627	0.182542	0.00141137	prec8 (int)	GB45392	three_prime_utr
LG6	16351930	0.566061	0.00167975	prec8 (int)	GB45392	three_prime_utr
LG6	18375546	0.866413	0.0684637	tmin1 (int)	GB55719	intergenic (453)
LG6	18375618	0.843263	0.0684637	tmin1 (int)	GB55719	intergenic (525)
LG6	18375793	0.81008	0.0684637	tmin1 (int)	GB55719	intergenic (700)
LG7	2841966	1.06211	0.000152991	prec8 (int)	GB42549	intron (24)
LG7	2841991	1.06211	0.000152991	prec8 (int)	GB42549	intron (49)
LG7	2842016	0.545086	0.000406321	prec8 (int)	GB42549	intron (74)
LG7	2842020	0.545086	0.000406321	prec8 (int)	GB42549	intron (78)
LG7	2842026	0.545086	0.000406321	prec8 (int)	GB42549	intron (84)
LG7	3187950	0.187407	2.17449e-06	ins4 (int) lat (int) prec8 (int)	GB53783	intron (2680)
LG7	3187981	0.261128	1.69634e-06	ins4 (int) lat (int) prec8 (int)	GB53783	intron (2649)
LG7	4309320	0.456638	0.00230484	prec8 (int)	GB49248	intergenic (429)
LG7	4957055	2.67882	0.000128101	lat (int) prec8 (int)	GB52228	intergenic (26879)
LG7	4957081	2.4165	0.000128101	lat (int) prec8 (int)	GB52228	intergenic (26905)
LG7	4957322	2.1017	0.000352595	lat (int) prec8 (int)	GB52228	intergenic (27146)
LG7	7423727	1.00734	0.000310825	cld4 (int)	GB47975	cds (non)
LG7	8739957	1.60782	0.00165162	lat (int)	GB42409	intergenic (68129)
LG7	8902728	0.685761	0.00570599	lat (int)	GB42411	intergenic (1444)
LG7	8902730	0.685761	0.00570599	lat (int)	GB42411	intergenic (1442)
LG7	8902761	0.685761	0.00570599	lat (int)	GB42411	intergenic (1411)
LG7	8902765	0.685761	0.00570599	lat (int)	GB42411	intergenic (1407)
LG7	8902767	0.685761	0.00570599	lat (int)	GB42411	intergenic (1405)
LG7	8902782	0.685761	0.00570599	lat (int)	GB42411	intergenic (1390)
LG7	9036195	0.908619	0.000169956	lat (int)	GB42421	intron (2826)
LG7	9036348	1.41193	9.59058e-05	lat (int)	GB42421	intron (2673)
LG7	9036411	1.00557	2.73681e-05	ins4 (int) lat (int) prec5 (int)	GB42421	intron (2610)
LG7	9463497	3.09405	0.0014549	prec8 (int)	GB42466	intergenic (432)
LG7	9463672	3.12666	0.0014549	prec8 (int)	GB42466	intergenic (257)
LG7	9463746	3.61032	0.0014549	prec8 (int)	GB42466	intergenic (183)
LG7	9463883	3.38236	0.0014549	prec8 (int)	GB42466	intergenic (46)
LG7	9655262	0.663315	0.000705694	lat (int) prec8 (int)	GB42463	intron (34422)
LG7	11526731	1.80521	0.000384253	long (int) prec1 (int)	GB44336	intron (9452)
LG7	12431001	1.43693	0.00764048	prec1 (int)	GB48104	cds (non)
LG7	12443073	1.44977	0.00764048	prec1 (int)	GB48105	intron (1)
LG7	12453760	0.358746	1.28896e-05	lat (int) prec5 (int)	GB48105	intron (75)
LG7	12454164	4.5243	0.000514082	cld4 (int) prec1 (int)	GB48105	cds (non)
LG7	12454189	2.18072	9.38318e-06	long (int) prec1 (int)	GB48105	intron (8)
LG7	12454281	4.33841	0.000105899	cld4 (int) long (int) prec1 (int)	GB48105	intron (85)
LG7	12454436	3.8157	0.000105899	cld4 (int) long (int) prec1 (int)	GB48105	cds (syn)
LG7	12454470	0.184937	1.47987e-06	cld4 (int) prec1 (int)	GB48105	cds (non)
LG7	12454595	3.61287	0.000553048	cld4 (int) long (int) prec1 (int)	GB48105	three_prime_utr
LG7	12454630	4.46399	0.00114009	cld4 (int) prec1 (int)	GB48105	three_prime_utr
LG7	12454674	2.27005	5.76923e-05	long (int) prec1 (int)	GB48105	three_prime_utr
LG8	181794	0.422655	0.00756263	prec1 (int)	GB47875	intron (19370)
LG8	642043	0.343629	0.00198031	prec8 (int)	GB46342	intergenic (60092)
LG8	1297126	0.331429	0.000503349	long (int)	GB52582	intron (27278)
LG8	1611237	5.30796	6.68914e-05	long (int)	GB51401	intergenic (180)
LG8	1650597	6.96619	2.30543e-05	long (int)	GB51422	cds (syn)
LG8	1662803	6.38409	2.30543e-05	long (int)	GB51396	cds (non)
LG8	1667425	5.86218	1.418e-05	long (int)	GB51427	intergenic (952)
LG8	2132931	2.33291	0.00082659	long (int)	GB41118	cds (non)
LG8	4709024	0.552396	0.0875215	land (int)	GB54514	intergenic (15879)
LG8	4709028	0.735364	0.0677322	land (int)	GB54514	intergenic (15883)
LG8	4709045	0.0697702	0.0875215	land (int)	GB54514	intergenic (15900)
LG8	4709061	0.116885	0.0677322	land (int)	GB54514	intergenic (15916)
LG8	4709064	0.116885	0.0677322	land (int)	GB54514	intergenic (15919)
LG8	4709065	0.116885	0.0677322	land (int)	GB54514	intergenic (15920)
LG8	4963145	1.07641	0.00122455	prec8 (int)	GB54537	intergenic (67304)
LG8	5135500	0.472903	0.000258652	lat (int) prec5 (int)	GB54543	cds (syn)
LG8	5135679	0.249336	6.76277e-05	prec5 (int)	GB54543	intron (119)
LG8	5143038	0.310418	0.000456856	prec5 (int)	GB54508	intron (4077)
LG8	5143246	0.311581	0.000456856	prec5 (int)	GB54508	intron (3869)
LG8	5143297	0.770278	0.000456856	prec5 (int)	GB54508	intron (3818)
LG8	6429268	0.899336	0.000175319	long (int)	GB43909	intron (138)
LG8	6432622	0.596201	0.000134767	long (int)	GB43909	five_prime_utr
LG8	6433200	0.809422	0.000134767	long (int)	GB43909	intron (456)
LG8	6652860	0.988776	6.29461e-05	prec8 (int)	GB43892	cds (syn)
LG8	6655822	0.721405	0.000133904	prec8 (int)	GB43891	cds (syn)
LG8	6843775	0.103308	7.04217e-05	long (Sam) PCAdapt	GB43882	intergenic (10094)
LG8	6844008	0.480035	6.88632e-06	long (Sam) PCAdapt	GB43882	intergenic (10327)
LG8	8545985	1.05366	0.00013812	long (int)	GB41856	intergenic (62)
LG8	9963657	0.66365	0.000753303	prec8 (int)	GB48057	intergenic (16851)
LG8	10035763	0.661899	0.490286	rh6 (int)	GB48058	intron (10188)
LG8	10035778	0.661899	0.490286	rh6 (int)	GB48058	intron (10173)
LG8	10099877	0.297582	0.00514567	prec8 (int)	GB48055	intron (66)
LG8	10516805	0.40016	0.000286065	lat (int) prec5 (int) prec8 (int)	GB48853	intron (30)
LG8	11390585	1.38244	0.000871166	prec8 (int)	GB47853	intergenic (761)
LG8	11390611	1.38244	0.000871166	prec8 (int)	GB47853	intergenic (787)
LG8	11390637	0.57221	0.00643205	prec8 (int)	GB47853	intergenic (813)
LG8	11780676	0.506957	0.00316358	long (int)	GB41989	intron (2216)
LG8	11780685	0.882751	0.00316358	long (int)	GB41989	intron (2225)
LG8	11781365	0.258545	0.00418407	long (int)	GB41989	intron (2905)
LG8	11997562	0.563098	0.000729279	cld4 (int)	GB41965	intergenic (13303)
LG9	2508293	0.558681	0.018373	prec8 (int)	GB54008	intergenic (7000)
LG9	5685139	0.709874	0.00309075	long (int)	GB42806	intergenic (13848)
LG9	5685145	0.324239	0.00309075	long (int)	GB42806	intergenic (13842)
LG9	5685238	1.75311	0.00280833	long (int)	GB42806	intergenic (13749)
LG9	6210337	0.626877	0.00108193	prec8 (int)	GB42673	cds (non)
LG9	6212041	1.92929	0.000213208	lat (int) prec8 (int)	GB42673	intron (809)
LG9	7162174	1.57562	0.00211275	prec8 (int)	GB42620	intergenic (724)
LG9	7319633	0.966673	0.00092923	lat (int)	GB42612	cds (syn)
LG9	7636016	0.845297	0.000996176	prec8 (int)	GB42603	intron (83733)
LG9	9067753	1.22376	0.000621067	long (int)	GB42914	intergenic (5277)
LG9	9067784	1.20789	0.000902126	long (int)	GB42914	intergenic (5246)
LG9	9067786	0.976484	0.000376031	long (int)	GB42914	intergenic (5244)
LG9	10540021	1.46078	0.000251373	lat (int) prec5 (int)	GB53313	intron (127)
LG10	3114379	0.957289	4.46941e-05	prec1 (Sam) PCAdapt	GB46368	cds (non)
LG10	3114960	1.02555	4.46941e-05	prec1 (Sam) PCAdapt	GB46368	intron (123)
LG10	3696495	0.0142242	0.00126511	lat (int)	GB44380	intron (2421)
LG10	4841848	0.676879	7.13034e-05	prec1 (LFMM) PCAdapt	GB40581	cds (syn)
LG10	6636707	0.0704045	0.0188574	prec8 (int)	GB48427	intergenic (1354)
LG10	6636708	0.0704045	0.0188574	prec8 (int)	GB48427	intergenic (1353)
LG10	7553330	0.557466	5.08278e-05	prec8 (int)	GB54246	intergenic (1933)
LG10	7553346	0.236892	5.08278e-05	prec8 (int)	GB54246	intergenic (1917)
LG10	7553390	0.76006	4.04773e-05	lat (int) prec8 (int)	GB54246	intergenic (1873)
LG10	10384411	0.532533	2.05417e-05	long prec1 (Sam) PCAdapt	GB50963	intergenic (11107)
LG11	375725	0.376888	0.00169849	lat (int) prec5 (int)	GB46621	intron (58)
LG11	376645	0.392691	0.00129365	prec5 (int)	GB46621	cds (syn)
LG11	377683	0.442076	7.57793e-06	prec5 (int) prec8 (int) lat (int)	GB46621	intergenic (207)
LG11	377769	1.41511	0.000259607	lat (int)	GB46621	intergenic (293)
LG11	379270	0.502335	0.000460119	prec8 (int)	GB46639	cds (syn)
LG11	380176	1.44641	3.46096e-05	prec1 (int)	GB46639	cds (syn)
LG11	381791	1.17249	7.84345e-05	long prec1 (Sam) PCAdapt	GB46620	intron (34)
LG11	381959	1.80536	3.46096e-05	prec1 (int)	GB46620	cds (non)
LG11	382395	1.18645	7.84345e-05	long prec1 (Sam) PCAdapt	GB46620	intron (36)
LG11	382506	0.209301	1.34243e-05	lat (int) prec5 (int) prec8 (int)	GB46620	cds (non)
LG11	382811	0.209841	1.78653e-06	lat (int) prec5 (int) prec8 (int)	GB46620	intron (34)
LG11	382814	0.19732	1.78653e-06	lat (int) prec5 (int) prec8 (int)	GB46620	intron (37)
LG11	383220	0.206241	3.39301e-06	lat (int) prec5 (int) prec8 (int)	GB46620	intron (26)
LG11	383256	0.542722	3.39301e-06	lat (int) prec5 (int) prec8 (int)	GB46620	intron (62)
LG11	383281	0.559863	2.35968e-05	lat (int) prec5 (int) prec8 (int)	GB46620	intron (87)
LG11	383309	0.15264	3.39301e-06	lat (int) prec5 (int) prec8 (int)	GB46620	intron (115)
LG11	383527	0.528801	2.35968e-05	lat (int) prec5 (int) prec8 (int)	GB46620	intron (333)
LG11	383839	0.647479	2.35968e-05	lat (int) prec5 (int) prec8 (int)	GB46620	intron (534)
LG11	383887	0.647479	2.35968e-05	lat (int) prec5 (int) prec8 (int)	GB46620	intron (486)
LG11	383939	0.987999	7.49168e-06	ins4 (int) lat (int) prec5 (int) prec8 (int)	GB46620	intron (434)
LG11	384028	0.935952	7.49168e-06	ins4 (int) lat (int) prec5 (int) prec8 (int)	GB46620	intron (345)
LG11	384031	0.523115	1.16841e-06	ins4 (int) lat (int) prec5 (int) prec8 (int)	GB46620	intron (342)
LG11	384039	0.523115	1.16841e-06	ins4 (int) lat (int) prec5 (int) prec8 (int)	GB46620	intron (334)
LG11	384113	0.763639	7.49168e-06	ins4 (int) lat (int) prec5 (int) prec8 (int)	GB46620	intron (260)
LG11	599513	2.93283	0.000302661	cld7 (int) prec5 (int) prec8 (int)	GB46597	intron (2460)
LG11	1816994	1.36281	0.00124261	prec8 (int)	GB55184	intron (372)
LG11	1817044	0.558673	0.00235176	prec8 (int)	GB55184	intron (422)
LG11	2975055	0.0732464	0.000532151	prec8 (int)	GB55143	intergenic (216)
LG11	3493965	0.309785	0.000676386	long (int)	GB43658	intron (19264)
LG11	3493974	0.101466	0.000676386	long (int)	GB43658	intron (19273)
LG11	8179440	3.43139	2.19219e-05	long (int) prec8 (int)	GB47279	cds (non)
LG11	8197517	2.89695	2.74109e-05	long (int) prec8 (int)	GB47281	cds (syn)
LG11	8207596	2.57641	2.74109e-05	long (int) prec8 (int)	GB47226	cds (syn)
LG11	8620419	0.153384	1.45605e-05	long (Sam) PCAdapt	GB47302	intron (162)
LG11	10652994	0.133951	0.00094436	long (int)	GB45131	intergenic (2444)
LG11	11081519	0.0107731	0.000802488	long (int)	GB45028	intergenic (42060)
LG11	11910268	2.20638	0.00377476	prec8 (int)	GB44981	intron (1744)
LG11	14420387	1.43745	0.00016267	prec1 (int)	GB43188	intron (9505)
LG12	2549357	0.282648	0.0604448	rh1 (int)	GB55093	intergenic (23383)
LG12	2549475	0.703708	0.0924658	rh1 (int)	GB55093	intergenic (23501)
LG12	2549497	0.459793	0.0581811	rh1 (int)	GB55093	intergenic (23523)
LG12	3256691	0.209401	0.00252257	prec8 (int)	GB55105	cds (non)
LG12	3266870	0.0693277	0.00207151	prec8 (int)	GB55062	intergenic (7591)
LG12	3277787	0.300129	0.00106071	prec8 (int)	GB55062	intergenic (18508)
LG12	3318286	2.50626	0.000395511	prec8 (int)	GB55061	intergenic (8201)
LG12	3679208	1.24244	0.0208626	ins4 (int)	GB48920	intergenic (32438)
LG12	3679478	0.674922	0.0408626	ins4 (int)	GB48920	intergenic (32708)
LG12	5204821	0.0294768	0.0216956	prec8 (int)	GB40603	intron (2063)
LG12	6634234	0.66926	0.0284211	rh1 (int)	GB40679	intron (23479)
LG12	7435636	0.210561	0.000844644	prec8 (int)	GB40666	intron (36)
LG12	7435864	0.194366	0.00131297	prec8 (int)	GB40666	cds (non)
LG12	7436055	0.213872	0.00131297	prec8 (int)	GB40666	intron (58)
LG12	7436067	0.131232	0.00131297	prec8 (int)	GB40666	intron (46)
LG12	7436079	0.406456	0.00131297	prec8 (int)	GB40666	intron (34)
LG12	7436282	0.86317	0.0086365	prec8 (int)	GB40666	intron (52)
LG12	8420366	0.0993533	0.0394423	tmin6 (int)	GB49320	intron (845)
LG12	8842990	1.33587	0.000229568	long (int)	GB49343	three_prime_utr
LG12	8850158	1.9111	0.000229568	long (int)	GB49363	intergenic (42)
LG12	8853679	2.1807	0.000194725	long (int)	GB49363	intron (821)
LG12	8859349	2.48714	0.000316058	long (int)	GB49363	intron (1701)
LG12	10510130	0.166474	0.00990397	cld4 (int)	GB52077	intron (80)
LG12	10510165	0.118688	0.00990397	cld4 (int)	GB52077	intron (115)
LG13	3497303	0.865322	0.00015155	cld7 (int)	GB40109	intron (4243)
LG13	3497339	0.496896	0.00015155	cld7 (int)	GB40109	intron (4207)
LG13	3497340	0.496896	0.00015155	cld7 (int)	GB40109	intron (4206)
LG13	4046505	0.262325	2.99771e-06	lat (int) prec8 (int)	GB40128	intergenic (9486)
LG13	4535535	1.56759	2.1144e-07	cld4 (int) long (int) prec1 (int)	GB40077	cds (non)
LG13	5255345	0.453111	0.000452385	lat (int) prec8 (int)	GB40061	intron (1573)
LG13	5457994	0.248026	0.000255458	prec8 (int)	GB40054	three_prime_utr
LG13	5458230	0.0577248	0.000532857	prec8 (int)	GB40054	three_prime_utr
LG13	8708056	0.761604	0.00777946	prec8 (int)	GB49863	intergenic (4964)
LG13	8708060	1.08138	0.00777946	prec8 (int)	GB49863	intergenic (4960)
LG13	8708065	1.08138	0.00777946	prec8 (int)	GB49863	intergenic (4955)
LG13	8708069	0.761604	0.00777946	prec8 (int)	GB49863	intergenic (4951)
LG13	8708097	1.03477	0.00777946	prec8 (int)	GB49863	intergenic (4923)
LG13	8708099	0.714919	0.00777946	prec8 (int)	GB49863	intergenic (4921)
LG13	8708119	0.714919	0.00777946	prec8 (int)	GB49863	intergenic (4901)
LG13	9377430	3.48851	0.000128365	long (int) prec1 (int)	GB49899	intron (530)
LG13	9378484	3.72834	9.66676e-05	long (int)	GB49899	intron (82)
LG13	9386365	3.64616	0.000166782	long (int)	GB49899	intron (7963)
LG13	9386419	3.25632	0.000166782	long (int)	GB49899	intron (8017)
LG13	9391631	3.58607	0.000156672	long (int) prec1 (int)	GB49899	intron (4322)
LG13	9392050	2.236	4.52044e-05	long (Sam) PCAdapt	GB49899	intron (3903)
LG13	9392247	3.41719	1.44854e-05	long (int) prec1 (int)	GB49899	intron (3706)
LG13	9392492	3.26525	1.44854e-05	long (int) prec1 (int)	GB49899	intron (3461)
LG13	9393291	3.23435	1.44854e-05	long (int) prec1 (int)	GB49899	intron (2662)
LG13	9393920	3.43964	1.44854e-05	long (int) prec1 (int)	GB49899	intron (2033)
LG13	9398588	2.16453	4.58302e-05	prec1 (Sam) PCAdapt	GB49874	intergenic (1482)
LG13	9401469	3.6212	6.24217e-06	long (int) prec1 (int)	GB49874	intergenic (1151)
LG13	9402378	3.32813	6.24217e-06	long (int) prec1 (int)	GB49874	intergenic (2060)
LG13	9406253	1.60844	2.38113e-05	long (Sam) PCAdapt	GB49875	cds (non)
LG13	9406318	1.89897	2.38113e-05	long (Sam) PCAdapt	GB49875	cds (syn)
LG13	9417310	2.04151	2.98277e-06	long (int) prec1 (int)	GB49878	intergenic (495)
LG13	9426427	2.18668	2.98277e-06	long (int) prec1 (int)	GB49879	intron (204)
LG13	9439965	1.93105	6.54156e-05	long (Sam) PCAdapt	GB49880	intron (2303)
LG13	9440042	1.94132	6.54156e-05	long (Sam) PCAdapt	GB49880	intron (2380)
LG13	9440076	1.94132	6.54156e-05	long (Sam) PCAdapt	GB49880	intron (2414)
LG13	9440079	1.94132	6.54156e-05	long (Sam) PCAdapt	GB49880	intron (2417)
LG13	9441951	3.18953	1.42433e-05	long (Sam) PCAdapt	GB49880	intron (1140)
LG13	9455043	3.35681	3.56321e-06	long (int) prec1 (int)	GB49881	intron (635)
LG13	9457497	3.86452	8.5005e-06	prec1 (int)	GB49881	intron (3089)
LG13	9457509	3.54037	8.5005e-06	prec1 (int)	GB49881	intron (3101)
LG13	9457783	3.86452	8.5005e-06	prec1 (int)	GB49881	intron (3375)
LG13	9457878	3.06422	8.5005e-06	prec1 (int)	GB49881	intron (3470)
LG13	9457907	3.06422	8.5005e-06	prec1 (int)	GB49881	intron (3499)
LG13	9457908	3.38726	8.5005e-06	prec1 (int)	GB49881	intron (3500)
LG13	9458076	3.38726	8.5005e-06	prec1 (int)	GB49881	intron (3668)
LG13	9458078	3.06422	8.5005e-06	prec1 (int)	GB49881	intron (3670)
LG13	9458084	3.06422	8.5005e-06	prec1 (int)	GB49881	intron (3676)
LG13	9458089	3.06422	8.5005e-06	prec1 (int)	GB49881	intron (3681)
LG13	9458090	3.06422	8.5005e-06	prec1 (int)	GB49881	intron (3682)
LG13	9458156	3.06422	8.5005e-06	prec1 (int)	GB49881	intron (3748)
LG13	9458205	3.38726	8.5005e-06	prec1 (int)	GB49881	intron (3797)
LG13	9458227	3.38726	8.5005e-06	prec1 (int)	GB49881	intron (3819)
LG13	9458231	3.06422	8.5005e-06	prec1 (int)	GB49881	intron (3823)
LG13	9458249	3.38726	8.5005e-06	prec1 (int)	GB49881	intron (3841)
LG13	9458279	3.06422	8.5005e-06	prec1 (int)	GB49881	intron (3871)
LG13	9458395	3.38726	8.5005e-06	prec1 (int)	GB49881	intron (3987)
LG13	9458470	3.38726	8.5005e-06	prec1 (int)	GB49881	intron (4062)
LG13	9458499	3.06422	8.5005e-06	prec1 (int)	GB49881	intron (4091)
LG13	9458512	3.389	8.5005e-06	prec1 (int)	GB49881	intron (4104)
LG13	9458527	3.389	8.5005e-06	prec1 (int)	GB49881	intron (4119)
LG13	9458541	3.06597	8.5005e-06	prec1 (int)	GB49881	intron (4133)
LG13	9458570	3.06597	8.5005e-06	prec1 (int)	GB49881	intron (4162)
LG13	9458772	3.389	8.5005e-06	prec1 (int)	GB49881	intron (4364)
LG13	9461357	3.23523	5.17268e-06	cld4 (int) long (int) prec1 (int)	GB49881	intron (6949)
LG13	9462030	3.23523	5.17268e-06	cld4 (int) long (int) prec1 (int)	GB49881	intron (7622)
LG13	9478889	1.68693	1.10763e-05	cld4 (LFMM) long (Sam)	GB49881	intron (326)
LG13	9479297	1.99534	1.10763e-05	cld4 (LFMM) long (Sam)	GB49881	intergenic (5)
LG13	9479308	1.99534	1.10763e-05	cld4 (LFMM) long (Sam)	GB49881	intergenic (16)
LG13	9479317	1.99534	1.10763e-05	cld4 (LFMM) long (Sam)	GB49881	intergenic (25)
LG13	9479415	1.99534	1.10763e-05	cld4 (LFMM) long (Sam)	GB49881	intergenic (123)
LG13	9479902	1.99534	1.10763e-05	cld4 (LFMM) long (Sam)	GB49881	intergenic (610)
LG13	9479916	1.99534	1.10763e-05	cld4 (LFMM) long (Sam)	GB49881	intergenic (624)
LG13	9480161	1.99534	1.10763e-05	cld4 (LFMM) long (Sam)	GB49881	intergenic (869)
LG13	9480213	1.99534	1.10763e-05	cld4 (LFMM) long (Sam)	GB49881	intergenic (921)
LG13	9480227	1.99534	1.10763e-05	cld4 (LFMM) long (Sam)	GB49882	intergenic (929)
LG13	9480288	1.99534	1.10763e-05	cld4 (LFMM) long (Sam)	GB49882	intergenic (868)
LG13	9480348	1.99534	1.10763e-05	cld4 (LFMM) long (Sam)	GB49882	intergenic (808)
LG13	9480392	1.68993	1.10763e-05	cld4 (LFMM) long (Sam)	GB49882	intergenic (764)
LG13	9480492	1.99534	1.10763e-05	cld4 (LFMM) long (Sam)	GB49882	intergenic (664)
LG13	9480738	1.99534	1.10763e-05	cld4 (LFMM) long (Sam)	GB49882	intergenic (418)
LG13	9480761	1.68993	1.10763e-05	cld4 (LFMM) long (Sam)	GB49882	intergenic (395)
LG13	9481469	1.74779	1.58553e-05	long (Sam) PCAdapt	GB49882	cds (syn)
LG13	9481484	1.94204	4.31888e-06	long (Sam) PCAdapt	GB49882	cds (syn)
LG13	9481487	2.59289	5.7196e-05	cld4 (LFMM) PCAdapt	GB49882	cds (syn)
LG13	9481496	1.58732	4.31888e-06	long (Sam) PCAdapt	GB49882	cds (syn)
LG13	9481520	1.87069	4.31888e-06	long (Sam) PCAdapt	GB49882	cds (syn)
LG13	9481566	1.87069	4.31888e-06	long (Sam) PCAdapt	GB49882	intron (22)
LG13	9481655	1.58803	4.31888e-06	long (Sam) PCAdapt	GB49882	intron (111)
LG13	9481666	1.90284	8.97345e-06	long (Sam) PCAdapt	GB49882	intron (122)
LG13	9481669	1.90284	8.97345e-06	long (Sam) PCAdapt	GB49882	intron (125)
LG13	9481690	2.20979	8.97345e-06	long (Sam) PCAdapt	GB49882	intron (146)
LG13	9481729	1.87187	4.31888e-06	long (Sam) PCAdapt	GB49882	intron (185)
LG13	9481942	2.12224	1.58553e-05	long (Sam) PCAdapt	GB49882	intron (398)
LG13	9483967	5.34957	0.000124361	cld4 (int)	GB49882	intron (2423)
LG13	9485314	6.03499	7.81846e-05	cld4 (int)	GB49882	intron (3770)
LG13	9485317	5.5949	7.81846e-05	cld4 (int)	GB49882	intron (3773)
LG13	9485483	5.41614	7.81846e-05	cld4 (int)	GB49882	intron (3939)
LG13	9485490	5.76237	7.81846e-05	cld4 (int)	GB49882	intron (3946)
LG13	9485550	5.76237	7.81846e-05	cld4 (int)	GB49882	intron (4006)
LG13	9485574	5.76237	7.81846e-05	cld4 (int)	GB49882	intron (4030)
LG13	9523536	2.71618	0.00271203	long (int)	GB49897	intron (1763)
LG13	9585217	1.5112	0.0005824	long (int)	GB49888	intergenic (3337)
LG13	9766526	0.215246	0.00253368	prec8 (int)	GB40283	intergenic (6929)
LG13	9766572	0.537079	0.00253368	prec8 (int)	GB40283	intergenic (6975)
LG13	9766599	0.215246	0.00253368	prec8 (int)	GB40283	intergenic (7002)
LG13	9766603	0.215246	0.00253368	prec8 (int)	GB40283	intergenic (7006)
LG13	9766605	0.215246	0.00253368	prec8 (int)	GB40283	intergenic (7008)
LG13	9766617	0.215246	0.00253368	prec8 (int)	GB40283	intergenic (7020)
LG13	9766633	0.215246	0.00253368	prec8 (int)	GB40283	intergenic (7036)
LG13	9766648	0.215246	0.00253368	prec8 (int)	GB40283	intergenic (7051)
LG14	2227460	1.43659	0.00223468	lat (int)	GB43784	intron (3947)
LG14	2227877	1.42542	0.00223468	lat (int)	GB43784	intron (3530)
LG14	2922798	1.84479	6.54791e-05	prec5 (LFMM) PCAdapt	GB42271	three_prime_utr
LG14	3301029	0.41731	1.04555e-05	long (Sam) PCAdapt	GB43598	intron (93300)
LG14	5652628	0.148032	3.55578e-05	long prec8 (Sam) PCAdapt	GB43719	intron (8881)
LG14	5652644	0.447049	3.55578e-05	long prec8 (Sam) PCAdapt	GB43719	intron (8897)
LG14	6916062	0.616997	0.00897515	prec8 (int)	GB54131	intron (277)
LG14	7739570	0.172071	0.000929247	long (int) prec1 (int)	GB52757	intergenic (993)
LG15	2530886	2.84045	5.58276e-05	long (Sam) PCAdapt	GB54676	intergenic (7542)
LG15	2553469	3.28615	5.58276e-05	long (Sam) PCAdapt	GB54678	intron (91)
LG15	5194664	0.135145	0.000304058	long (int)	GB50593	intron (13)
LG15	7660415	0.308159	0.00141819	long (int)	GB50184	intron (6863)
LG15	8664105	2.04083	0.000422687	lat (int) prec8 (int)	GB49975	intergenic (2721)
LG15	8671953	1.36004	1.17743e-05	long (Sam) PCAdapt	GB49974	cds (non)
LG15	9342330	0.666372	4.0609e-05	prec8 (int)	GB50262	intron (409)
LG15	9342341	0.283016	0.00040888	prec8 (int)	GB50262	intron (420)
LG16	3227199	2.75713	3.24115e-05	prec1 (Sam) PCAdapt	GB51286	intergenic (18297)
LG16	3227503	3.02169	1.32734e-05	prec1 (Sam) PCAdapt	GB51286	intergenic (17993)
LG16	3227570	3.21175	1.32734e-05	prec1 (Sam) PCAdapt	GB51286	intergenic (17926)
LG16	3227743	2.74788	2.7564e-06	prec1 (int)	GB51286	intergenic (17753)
LG16	3228544	2.74466	4.48458e-05	prec1 (Sam) PCAdapt	GB51286	intergenic (16952)
LG16	3229430	2.57402	1.87308e-05	long (int) prec1 (int)	GB51286	intergenic (16066)
LG16	3896219	0.339978	0.00348609	long (int)	GB51264	intergenic (49)
LG16	3896817	0.338551	0.00188882	long (int) prec1 (int)	GB51264	intergenic (647)
LG16	3896839	0.693421	0.00188882	long (int) prec1 (int)	GB51264	intergenic (669)
LG16	3896887	0.693421	0.00188882	long (int) prec1 (int)	GB51264	intergenic (717)
LG16	3897015	0.678867	0.00188882	long (int) prec1 (int)	GB51264	intergenic (845)
LG16	3897150	0.414537	0.00188882	long (int) prec1 (int)	GB51264	intergenic (980)
LG16	3897208	0.330234	0.00251666	long (int) prec1 (int)	GB51264	intergenic (1038)
LG16	3897292	0.414678	0.00251666	long (int) prec1 (int)	GB51264	intergenic (1122)
LG16	3897923	0.521433	0.00919456	tmin1 (int)	GB51264	intergenic (1753)
LG16	5055828	2.7579	0.03905	ins4 (int)	GB45622	intergenic (32764)
LG16	5096732	0.730564	0.0126222	ins4 (int) tmin1 (int)	GB45607	intergenic (6371)
LG16	5101431	0.629884	0.0126222	ins4 (int) tmin1 (int)	GB45607	intergenic (11070)
LG16	5102724	0.606434	0.0126222	ins4 (int) tmin1 (int)	GB45607	intergenic (12363)
LG16	5104107	0.653211	0.0169204	ins4 (int)	GB45607	intergenic (13746)
LG16	5105752	0.232796	0.15981	tmin1 (int)	GB45607	intergenic (15391)
LG16	5108530	0.36132	0.140193	tmin1 (int)	GB45607	intergenic (18169)
LG16	5108975	0.346817	0.140193	tmin1 (int)	GB45607	intergenic (18614)
LG16	5110827	3.17931	0.0121379	ins4 (int)	GB45607	intergenic (20466)
LG16	5112505	2.94316	0.0120622	ins4 (int)	GB45607	intergenic (22144)
LG16	5116201	2.89385	0.0120622	ins4 (int)	GB45607	intergenic (25840)
LG16	5122446	2.79671	0.0120622	ins4 (int)	GB45607	intergenic (32085)
LG16	5122492	2.79671	0.0120622	ins4 (int)	GB45607	intergenic (32131)
LG16	5123496	2.52902	0.0120622	ins4 (int)	GB45608	intergenic (32533)
LG16	5728577	0.538857	0.0220715	cld7 (int)	GB45612	intron (9398)
LG16	6234521	0.0783464	0.00470556	prec1 (int)	GB45970	intron (76)
LG16	6536724	2.2766	7.51275e-06	prec1 (Sam) PCAdapt	GB45932	intron (244)

## Sheet: Table_S6
Table S6- Number of shared outlier SNPs among the environmental variables. The diagonal elements are the number of SNPs concurrently detected by both GEA methods, below and above the diagonal are the numbers and percentage of shared SNPs, respectively.
Env. Variables	long	lat	prec1	prec5	prec8	tmin1	tmin6	cld4	cld7	rh1	rh3	rh6	ins4	land cover
long	113	0	35.3982	0	2.65487	0.884956	0	14.1593	0.884956	0.884956	0	0	0	0
lat	0	102	0	47.0588	51.9608	0	4.90196	0	0	0	0	0	21.5686	0
prec1	40	0	101	1.9802	0	0.990099	0	16.8317	0.990099	0	0	0	0	0
prec5	0	48	2	152	40.1316	0	3.28947	0	0.657895	0	0	0	9.86842	0
prec8	3	53	0	61	227	0	2.20264	0	0.00440529	0	0	0	7.04846	0
tmin1	1	0	1	0	0	18	0	0	0	0	0	5.55556	16.6667	0
tmin6	0	5	0	5	5	0	6	0	0	0	0	0	83.3333	0
cld4	16	0	17	0	0	0	0	32	3.125	0	0	0	0	0
cld7	1	0	1	1	1	0	0	1	10	0	0	0	0	0
rh1	1	0	0	0	0	0	0	0	0	6	0	0	0	0
rh3	0	0	0	0	0	0	0	0	0	0	0	0	0	0
rh6	0	0	0	0	0	1	0	0	0	0	0	4	0	0
ins4	0	22	0	15	16	3	5	0	0	0	0	0	50	0
land cover	0	0	0	0	0	0	0	0	0	0	0	0	0	6

## Sheet: Table_S7
Table S7- Iberian honeybee candidate genes detected by PCAdapt and corresponding number of SNPs harbored by those genes. For each gene, it is shown wether the SNPs lay in genic regions (exons, introns and UTRs) or in intergenic regions nearby the corresponding gene. For genes marked by SNPs in genic and intergenic regions, the number of SNPs in each class is shown wihtin parentheses. Orthologs in…
A. mellifera gene	SNP functional state	# SNPs	Ortholog
GB49881	Genic (32); Intergenic (8)	40	Orphan
GB49882	Genic (20); Intergenic (7)	27	FBgn0003386
GB46620	Genic	18	FBgn0034047
GB49899	Genic	5	FBgn0263846
GB42142	Genic	3	FBgn0001078
GB48105	Genic	4	FBgn0034734
GB51286	Intergenic	6	Hymnoptera
GB45499	Genic	2	FBgn0029950
GB49640	Genic	3	FBgn0039647
GB49874	Intergenic	3	Orphan
GB53783	Genic	2	Metazoa
GB54460	Genic	3	FBgn0026314
GB40077	Genic	1	FBgn0027601
GB40128	Intergenic	1	FBgn0264442
GB42192	Genic	1	FBgn0036028
GB43005	Genic	3	FBgn0030598
GB43598	Genic	1	FBgn0034546
GB43882	Intergenic	2	FBgn0026616
GB44109	Intergenic	1	FBgn0019948
GB45932	Genic	1	FBgn0004603
GB46332	Genic	1	FBgn0003415
GB46621	Intergenic	1	FBgn0041147
GB47302	Genic	1	FBgn0034605
GB48706	Genic (5); Intergenic (1)	6	FBgn0032478
GB49878	Intergenic	1	FBgn0000473
GB49879	Genic	1	FBgn0003386
GB49880	Genic	5	Metazoa
GB49974	Genic	1	FBgn0038326
GB51427	Intergenic	1	FBgn0003882
GB54485	Genic	1	FBgn0040255
GB54246	Intergenic	3	FBgn0033192
GB44420	Intergenic	1	FBgn0010611
GB48702	Genic (2); Intergenic (2)	4	FBgn0037039
GB52023	Intergenic	1	FBgn0033696
GB54676	Intergenic	1	FBgn0001124
GB48704	Genic (2); Intergenic (1)	3	FBgn0026389
GB50262	Genic	1	FBgn0034911
GB54691	Genic (1); Intergenic (1)	2	FBgn0038923
GB50721	Genic	1	Orphan
GB48695	Genic	3	Orphan
GB48707	Genic	2	FBgn0024222
GB51677	Genic	1	Higher category
GB40581	Genic (1); Intergenic (1)	2	FBgn0260749
GB54692	Intergenic	1	Higher category
GB51823	Intergenic	2	Orphan
GB48691	Genic (2); Intergenic (5)	7	FBgn0050418
GB44523	Genic	1	FBgn0028496
GB48703	Genic (12); Intergenic (2)	14	FBgn0037590
GB43719	Genic	2	FBgn0029105
GB50644	Intergenic	2	Higher category
GB46368	Genic	2	FBgn0011693
GB48697	Genic (3); Intergenic (11)	14	Hymnoptera
GB54543	Genic	1	FBgn0030701
GB43006	Genic	1	FBgn0030592
GB54678	Genic	1	FBgn0263776
GB47226	Genic	1	FBgn0034447
GB49875	Genic (4); Intergenic (1)	5	FBgn0033304
GB54461	Intergenic	1	Apoidea
GB48708	Genic	1	FBgn0052380
GB50963	Intergenic	1	Higher category
GB47281	Genic	1	FBgn0001308
GB48692	Genic (2); Intergenic (1)	3	FBgn0035771
GB46703	Genic	6	Higher category
GB47279	Genic	1	FBgn0033696
GB42271	Genic	1	FBgn0035171
GB48701	Intergenic	3	Higher category
GB51396	Genic	1	FBgn0039537
GB51422	Genic	1	FBgn0035799
GB48696	Genic (3); Intergenic (3)	6	FBgn0036152
GB55028	Intergenic	4	Orphan
GB48693	Genic	1	FBgn0039959
GB42188	Genic	1	FBgn0260439
GB53139	Genic	1	FBgn0039054
GB52290	Intergenic	1	FBgn0034002
GB46366	Genic	1	FBgn0011693
GB46639	Genic	1	FBgn0031484
GB48709	Genic (13); Intergenic (1)	14	FBgn0033061
GB48694	Genic (5); Intergenic (1)	6	Higher category
GB47975	Genic	1	FBgn0034736
GB43892	Genic	1	FBgn0032945
GB42421	Genic	1	Orphan
GB51401	Intergenic	1	FBgn0035842

## Sheet: TableS8
Table S8 -Candidate genes, detected by at least two methods, containing SNPs in non-synonymous positions.
A. mellifera gene	Protein lenght (aa)	# SNPs (# non-syn)	Position of the replaced aa	PDB ID1	Predicted interval (aa)2	Env. var.	Biological processes
GB40077	586	1 (1)	363*	5BRS	49-585	long, prec1, cld4	Fatty acid catabolic process; triglyceride catabolic process;acyl-CoA biosynthetic process; negative regulation of insulin receptor signaling pathway
GB40666	686	6 (1)				prec8	Sensory perception of smell; detection of chemical stimulus involved in sensory perception of smell.
GB41118	296	1 (1)	279	5G01	13-271	long	One-carbon metabolic process
GB42673	316	2 (1)				prec8	Undescribed
GB44692	300	1 (1)	298	4RZ9	1-178	prec1, prec5	Regulation of G2/M transition of mitotic cell cycle; mRNA splicing, via spliceosome
GB45499	595	2 (2)	7, 74*	2XQ2	20-551	long	Transmembrane transport
GB46368	320	2 (1)				prec1	Oxidation-reduction process
GB46620	1286	18 (2)				lat, prec1, prec5, prec8	Undescribed
GB46703	1320	9 (4)				lat, ins4, prec8, prec5	Undescribed
GB47279	518	1 (1)	146*	5A1R	26-504	long, prec8	Oxidation-reduction process; response to insecticide
GB47975	527	1 (1)				cld4	Detection of temperature stimulus involved in sensory perception of pain
GB48104	194	1 (1)				prec1	Undescribed
GB48105	3057	10 (2)				cld4, prec1	Neurogenesis
GB48691	580	9 (1)				prec5	Olfactory learning; learning or memory
GB48695	52	3 (1)				prec5	Undescribed
GB48696	247	3 (2)				prec5, prec8	Regulation of cell cycle; inter-male aggressive behavior;imaginal disc-derived wing morphogenesis
GB48699	563	11 (1)	229	4D5Y	393-562	prec8	Sensory perception of pain; translation; centrosome duplication; mitotic spindle elongation; mitotic spindle organization
GB48700	174	2 (1)				prec8	Undescribed
GB48703	699	12 (3)				prec5, prec8	Sensory perception of smell; detection of chemical stimulus involved in sensory perception of smell
GB48706	802	6 (2)				lat, prec5	Axoneme assembly
GB48707	580	2 (1)	131*	4KIK	4-365	prec5	Response to external biotic stimulus; biological regulation; humoral immune response; positive regulation of defense response to virus by host; regulation of response to stimulus; multicellular organismal development; regulation of cellular metabolic process; cellular process; protein metabolic process; defense response to virus; response to stress
GB48709	460	13 (3)				lat, prec5, prec8	Negative regulation of gene expression
GB49875	501	2 (1)	170*	5veu.3.A		long	Cytochrome P450
GB49974	440	1 (1)	437	3BPT	81-423	long	Negative regulation of response to wounding
GB51396	413	1 (1)	72*	3KVO	3-277	long	Undescribed
GB54460	955	3 (1)				prec1	UDP-glucose metabolic process
GB54485	529	1 (1)				prec1	UDP-glucosyltransferase
GB55105	359	1 (1)				prec8	Cellular protein localization
GB55263	509	1(1)	215*	4DQV	21-343	long	Ether lipid biosynthetic process; wax biosynthetic process
1 The 3D protein structures selected by Swiss-Model and Phyre2 as the most probable optimal and used to construct the structure of each variant, which were obtained from the RCSB Protein Data Bank (PDB). Information on biological processes was obtained from FLYBASE.
* Inside of the predicted interval
2 The start and end positions of the 3D prediction model.

## Sheet: Table_S9
Table S9- Root-Median-Square Deviations (RMSD), Gibbs free energy (ΔΔG) and total energy after minimization values of reference BeeBase protein with 3D predicted structure. Iberian honey bee individuals harboring sequence variants identical to the BeeBase reference are marked by an + Variants were named by upper case letter starting with A as the most frequent and following until the less frequen…
Molecules	# of Iberian honey bees	Amino acid changes and position 1	RMSD (Å)	ΔΔG Value prediction (Kcal/mol)	Total energy after energy minimization (KJ/mol)	Identity (%)	Alignment Score
GB40077 (49-585)
Reference	8+				-20390.3
Var_A	22	R37Q	.	.	.	99.8	0.151
Var_B	16	N20S, R37Q, S363P*	.	.	.	99.5	0.352
Var_C	14	R37Q, S363P*	.	.	.	99.7	0.267
Var_D	13	R37Q, I531V	.	.	.	99.7	0.222
Var_E	7	S363P*	0.13	0.39 (±0.16)	-20595.9	99.8	0.115
Var_F	5	I531V	0.06	0.13 (±0.002)	-20880.3	99.8	0.071
Var_G	1	V169A	0.07	0.13 (±0.002)	-20579	99.8	0.100
Var_H	1	R37Q, V169A	.	.	.	99.7	0.251
GB45499 (20-551)
Reference					-15233.8
Var_A	55	Y74H*, F509L	0.23	0.36 (±0.10)	-15022.5	99.5	0.217
Var_B	30	F509L	0.23	0.84 (±0.015)	-15141.2	99.8	0.041
Var_C	1	Y74H*, F509L, S549P	0.23	-0.06 (±0.03)	-15397.7	99.3	0.333
Var_D	1	F509L, V541A	0.22	0.96 (±0.019)	-15239.3	99.7	0.140
GB47279 (26-504)
Reference				.	-21024.6
Var_A	54	T146S*, F233C, I283M, S288A, L474F, N475I	0.34	0.50 (±2.48)	-21340.8	98.8	1.082
Var_B	28	F233C, I283M, S288A, L474F, N475I	0.34	-0.52 (±2.43)	-21362.8	99.0	1.040
Var_C	2	N125S, F233C, I283M, S288A, L474F, N475I	0.34	3.94 (±2.02)	-21872.4	98.8	1.126
Var_D	1	F233C, I260V, I283M, S288A, L474F, N475I	0.36	0.08 (±2.48)	-21598.4	98.8	1.111
Var_E	1	F233C, Q275R, I283M, S288A, L474F, N475I	0.34	2.29 (±1.89)	-21339.5	98.8	1.191
Var_F	1	I19V, T146S*, F233C, I283M, S288A, L474F, N475I	.	.	.	98.6	1.153
GB48707 (4-365)
Reference	36+				-15441.5
Var_A	49	K131E*	0.06	-0.44 (±0.05)	-15503.4	99.8	0.127
Var_B	1	H154R	0.07	0.48 (±0.01)	-15420.9	99.8	0.206
Var_C	1	K131E*, I573M	.	.	.	99.7	0.189
GB49875 (23-496)
Reference	66				-21 945,602
Var_A	20	K170E*	0.27	-0.47 (±0.09)	-22 762,830	99,8	0,154
Var_B	1	K170E*, L336F	0.37	0.51 (±0.09)	-22 846,500	99,6	0,156
GB51396 (3-277)
Reference	11+				-10632.7
Var_A	52	I72V*	0.12	1.44 (±0.09)	-10488	99.8	0.071
Var_B	13	V134A	0.13	-0.41 (±0.01)	-10435.5	99.8	0.1
Var_C	10	I131V	0.13	-0.27 (±0.03)	-10561.7	99.8	0.071
Var_D	1	V134A, I285V	.	.	.	99.5	0.171
GB55263 (21-343)
Reference	19+				-11517.1
Var_A	56	I215T*, M385I, T421V, L425F	.	.	.	99.2	0.475
Var_B	9	M385I, T421V, L425F	.	.	.	99.4	0.276
Var_C	1	T154M, M385I, T421V, L425F	0.27	0.22 (±0.01)	-11473.6	99.2	0.444
Var_D	1	I215T*	0.51	0.67 (±0.01)	-11842	99.8	0.2
Var_E	1	L139S	0.08	-0.25 (±0.03)	-11361.6	99.8	0.229
1 The aminoacid abbreviations: R Arginine, V Valine, S Serine, I Isoleucine, N Asparagine, K Lysine, F Phenylalanine, T Threonine, M Methionine, L Leucine, Y Tyrosine, Q Glutamine, A Alanine, P Proline , C Cysteine, H Histidine , E Glutamic acid
* The aminoacid positions with signs of selection

[truncated: 6 more sheets: Table_S10, Table_S11, Table_S12, Table_S13, Table_S14, Table_S15]
